# Supplementary material for: Lower temperatures reduce type I interferon activity and promote alphaviral arthritis
Source: PLoS Pathog. 2017 Dec 27;13(12):e1006788. doi: 10.1371/journal.ppat.1006788 (PMC5770078; doi:10.1371/journal.ppat.1006788)
Supplement: S1 Table — Differentially expressed genes identified by RNA-Seq comparing 22C and 30C, and 22T and 30T (C for Control, T for poly(I:C)/jetPEI Treatment). For all DEGs FDR<0.01, and CPM>1 in at least 3 samples (3 replicates for each of the four conditions). The complete IPA upstream regulator (USR) and ISMARA analyses described in Fig 6 are also provided (key regulators are shaded in yellow). (XLSX) [file ppat.1006788.s011.xlsx]

## Sheet: 30Tvs22T DEGs
GeneID	logFC at 30°C	PValue	FDR
Ceacam3	3.75322	1.71946e-13	9.87829e-11
Vpreb3	2.97236	3.12188e-17	3.86296e-14
Derl3	2.55128	3.01413e-12	1.21213e-09
Rag1	2.42428	5.23532e-07	4.81231e-05
Spib	2.31669	1.21275e-18	1.95083e-15
Ear1	2.23255	7.84215e-08	9.55673e-06
Cd8b1	2.21061	0.000179013	0.00491399
Pou2af1	2.09265	5.34439e-13	2.86566e-10
Acaa1b	2.08638	7.05083e-13	3.6587e-10
Fcrla	2.03558	6.23491e-12	2.33244e-09
Epx	1.95409	0.000212245	0.00552455
2210407C18Rik	1.85564	3.56784e-05	0.00140774
Igkv1-135	1.83503	0.000168508	0.00468156
Cyp2e1	1.8274	3.58595e-15	3.03598e-12
Gpr162	1.82046	6.91094e-07	6.13458e-05
Cartpt	1.79814	1.82981e-17	2.45286e-14
Gprasp2	1.78452	8.22821e-05	0.00266316
Slc4a1	1.75706	0.000274222	0.00671405
Serpinh1	1.72677	2.16376e-41	3.48062e-37
Pla2g2a	1.68395	2.13926e-05	0.000969356
Iglc1	1.63204	2.02553e-13	1.12354e-10
Cd79a	1.6128	2.51182e-14	1.75675e-11
Prg2	1.61018	1.61074e-05	0.000785161
Msmp	1.56773	1.83354e-05	0.000861162
Sdf2l1	1.51441	3.68714e-31	2.96556e-27
Siglecg	1.50639	5.16808e-06	0.000324741
Cd22	1.48427	7.96975e-09	1.28201e-06
Atp8a2	1.48249	1.23929e-09	2.43112e-07
Oscar	1.48117	0.000320178	0.00755187
Bank1	1.45877	1.49817e-05	0.000748434
Miat	1.43296	1.16249e-12	5.34278e-10
Sct	1.41137	1.42667e-06	0.000110866
Hsph1	1.40066	6.03166e-25	1.94051e-21
Kera	1.40059	1.19559e-08	1.83165e-06
Traf3ip3	1.39859	3.11434e-06	0.00021318
Ltf	1.37385	1.69005e-11	5.33062e-09
Lrrc17	1.37275	1.64053e-14	1.22641e-11
Dmp1	1.36987	1.08815e-12	5.14821e-10
H2-Ob	1.33101	1.52444e-05	0.000752212
Gm13178	1.32505	6.25061e-24	1.67579e-20
Ankef1	1.32081	0.000306326	0.00731093
Tspan32	1.30922	6.99722e-05	0.00233061
Fat3	1.30535	8.21846e-06	0.000469163
Pax5	1.30072	4.8109e-07	4.55224e-05
Cd79b	1.28486	2.72362e-09	5.03588e-07
Prkar1b	1.27721	4.28717e-07	4.15442e-05
Cd19	1.27426	2.30306e-10	5.36913e-08
Lrmp	1.25389	3.56686e-10	7.8598e-08
Ccdc170	1.25294	0.000400579	0.00893719
Zcchc5	1.2506	0.000150679	0.00428995
Mybpc2	1.23225	4.50089e-25	1.81003e-21
Pkhd1l1	1.23021	4.14512e-05	0.00153284
Iglc3	1.22239	1.28734e-06	0.000102515
Eya1	1.21809	4.23792e-10	9.21231e-08
Plcd4	1.20894	8.73517e-06	0.000493031
Lsmem1	1.20105	2.50686e-05	0.00109878
Ighm	1.19765	7.56169e-11	2.02729e-08
Klhl34	1.19119	1.1124e-06	9.08332e-05
Asb15	1.18244	4.35266e-08	5.60135e-06
Gm9817	1.17977	0.000194597	0.00517348
Mirg	1.17312	0.000325375	0.0076186
Chst7	1.17059	2.6328e-06	0.000185751
Creld2	1.15366	2.0993e-27	1.12564e-23
Cd177	1.15182	9.95118e-05	0.00309317
Iglv1	1.15128	5.35014e-06	0.000333575
Blk	1.12916	0.000139896	0.00404303
Gm12346	1.12745	7.53314e-17	8.07854e-14
Rasgrp4	1.1078	2.8824e-11	8.74834e-09
Ms4a1	1.10694	1.51964e-05	0.000752212
Ldoc1l	1.1059	1.24227e-07	1.37815e-05
Hsp90b1	1.09421	8.7076e-13	4.24456e-10
S1pr4	1.08951	6.61173e-05	0.00222038
Mmp8	1.08932	3.45713e-06	0.000232684
Klra2	1.08798	2.26274e-06	0.000163957
Klhl6	1.08573	2.85618e-06	0.000198894
Gpr1	1.08524	6.4585e-06	0.000392009
Hsp90aa1	1.08494	1.03505e-13	6.40374e-11
Scgb1a1	1.08256	7.42189e-06	0.000431005
Ngp	1.07726	1.58168e-06	0.000121736
Ly6c2	1.07472	4.91185e-16	4.64777e-13
Gm5844	1.07448	5.54379e-12	2.12327e-09
Avil	1.07186	3.02929e-06	0.000208244
Fcmr	1.06434	2.06244e-05	0.00093984
Itga11	1.06178	1.33539e-09	2.577e-07
Ltb	1.05464	3.35709e-05	0.00135005
Slc25a34	1.05335	3.99253e-05	0.00149706
Igkc	1.05017	1.36971e-08	2.05917e-06
Calml4	1.05006	1.51063e-05	0.000752212
Pdia4	1.04895	7.00673e-20	1.40888e-16
A530020G20Rik	1.04774	0.000103588	0.00317999
Ogn	1.0445	1.07628e-10	2.79242e-08
Pycr1	1.04212	0.000343303	0.0079548
Nkg7	1.04002	1.53261e-05	0.000753933
Pdia6	1.01847	8.85507e-17	8.90267e-14
Camp	1.01229	4.99836e-07	4.69078e-05
F630028O10Rik	1.01157	1.35555e-06	0.000106368
Gm11716	1.01145	3.90376e-05	0.00147755
Rasal3	1.01126	4.38559e-05	0.00160333
Ighd	1.00854	3.49641e-05	0.00138872
Trim5	1.006	0.000419796	0.00923781
Hyou1	1.00493	4.54702e-21	1.04491e-17
BC147527	1.00132	1.9603e-05	0.000908741
Acox2	1.00099	1.92758e-07	2.08101e-05
Emid1	1.00084	0.000167787	0.0046768
Gpr171	0.997179	0.000229447	0.00586785
Ccdc167	0.996949	7.70521e-07	6.66377e-05
F830045P16Rik	0.993429	0.000354229	0.00811699
Ly9	0.982919	0.000214093	0.00555656
Ppp1r27	0.980599	2.67561e-06	0.000187947
Ctsw	0.979939	0.000413674	0.00916384
H2-M5	0.973202	6.42161e-05	0.00217928
Gm1966	0.972014	4.30096e-05	0.00157902
Plcb2	0.969243	2.04714e-06	0.000151057
Atf5	0.965405	1.62785e-18	2.38051e-15
Arl5c	0.957938	3.72236e-08	4.94859e-06
Treml2	0.950176	3.81754e-05	0.00145864
G0s2	0.938794	8.22479e-06	0.000469163
Ifi27l2a	0.937631	1.41887e-13	8.45329e-11
Cpxm2	0.937141	1.02462e-10	2.70197e-08
Ano7	0.936056	8.32244e-07	7.15908e-05
Slc2a10	0.930318	0.000398118	0.00890698
Col1a1	0.928441	6.16713e-14	3.96818e-11
Hspa5	0.927677	1.59658e-15	1.42681e-12
Tmem35	0.927144	9.99802e-08	1.14877e-05
Chil3	0.926006	4.71011e-05	0.00168371
Scd3	0.921947	6.94078e-07	6.13458e-05
Cd300ld	0.921862	0.000323539	0.00758666
Armcx4	0.920489	0.000394424	0.00885163
Snai3	0.904401	0.0004182	0.00921529
Col2a1	0.901046	3.00793e-07	3.08189e-05
Siglec1	0.895547	1.31064e-11	4.39229e-09
Armcx2	0.893716	5.6079e-07	5.1255e-05
Dock2	0.891242	3.14694e-10	7.0308e-08
P4ha3	0.888694	2.6188e-05	0.00113994
Prr5	0.88022	9.63892e-06	0.000530999
Manf	0.878979	5.65267e-19	1.01032e-15
Clec11a	0.876518	4.38785e-10	9.28722e-08
Igha	0.870868	1.36077e-07	1.49927e-05
Xirp1	0.869127	6.81182e-06	0.000407342
AI467606	0.864896	0.000142757	0.00410569
Jchain	0.864151	3.38311e-05	0.00135375
H2-Q7	0.861065	5.3018e-09	8.61463e-07
Retnlg	0.859593	7.13859e-06	0.000422174
Cxcr4	0.85677	0.000392293	0.00885053
Emilin1	0.854868	1.40774e-06	0.000109927
Vwf	0.854499	1.79634e-08	2.6269e-06
Abra	0.853002	1.3097e-11	4.39229e-09
Gimap4	0.850605	1.14023e-07	1.29219e-05
C1qtnf9	0.849375	0.000266404	0.00654255
Kdelr3	0.837958	4.61549e-09	7.576e-07
Aif1	0.836141	3.55617e-07	3.55308e-05
H2-T24	0.834347	1.015e-06	8.41615e-05
Siglece	0.833903	0.000314462	0.00748288
Mcemp1	0.832888	0.000137477	0.00399901
AF251705	0.831755	7.73878e-05	0.00253536
Atp6v0d2	0.830373	0.000140582	0.0040527
Hic1	0.828383	9.74857e-05	0.00304696
Cd3g	0.827998	0.000107332	0.00328241
Cdh2	0.827961	0.000246275	0.00618997
H19	0.824791	1.68438e-11	5.33062e-09
Wdfy4	0.824424	0.0002004	0.00527601
Gm12224	0.822851	2.52578e-05	0.00110407
Fbln1	0.822153	8.77308e-12	3.06791e-09
Coro2b	0.819117	2.86768e-07	2.97446e-05
Glipr1	0.817939	0.000244212	0.00616702
S100a8	0.815598	1.75462e-08	2.58943e-06
Arhgap4	0.81392	3.29344e-05	0.00132777
Map4k1	0.811099	0.000415941	0.00917809
Tubb2b	0.808038	1.73199e-05	0.000826732
Fscn1	0.807359	3.15663e-08	4.30318e-06
1810014B01Rik	0.804698	0.000394043	0.00885163
Cidec	0.802325	0.000119086	0.0035806
Cd248	0.7998	5.25494e-11	1.45743e-08
Mir142hg	0.799462	0.000122794	0.0036579
H2-DMb2	0.799302	9.47044e-06	0.000525316
Invs	0.799219	3.28982e-05	0.00132777
Mamstr	0.796009	0.000100126	0.00310223
C4b	0.791848	7.29831e-13	3.66877e-10
Tpsb2	0.791826	1.96925e-07	2.11182e-05
Rftn2	0.790841	7.45297e-05	0.00246177
Il4i1	0.786032	4.68467e-05	0.00167834
Klhl40	0.785272	2.45879e-05	0.00108362
Rbp2	0.78514	3.2491e-05	0.0013165
Cpt1c	0.784527	4.69297e-07	4.46693e-05
Npl	0.784269	5.04479e-07	4.69078e-05
Hvcn1	0.78395	2.58901e-06	0.000183466
Lag3	0.783928	1.99356e-10	4.85885e-08
Six5	0.783863	6.55536e-07	5.8583e-05
Calr	0.782311	1.0212e-14	8.21353e-12
Kcnma1	0.780024	0.000244678	0.00616911
Comp	0.778694	4.46477e-09	7.40415e-07
Col11a2	0.77766	3.84093e-07	3.7905e-05
Fam174b	0.77688	1.77122e-05	0.000839678
Cpz	0.776331	1.03409e-05	0.000563877
Pcdh18	0.776325	1.39922e-05	0.000726058
Sash3	0.770378	3.85078e-05	0.00146786
Cd48	0.768662	1.94155e-06	0.000145943
P2rx2	0.768552	3.5207e-06	0.000235975
Rac2	0.766885	2.46664e-07	2.61042e-05
Fam180a	0.766265	9.70107e-05	0.00304696
Col3a1	0.765661	2.03108e-10	4.87642e-08
Camk1	0.763008	6.42664e-08	7.89152e-06
Ccm2l	0.762431	0.000436408	0.00953813
Creb3l1	0.760312	1.50424e-12	6.72145e-10
Plac8	0.759442	7.77182e-10	1.5825e-07
Col6a2	0.753604	1.55191e-11	5.0947e-09
Gimap8	0.749529	5.5005e-05	0.00191933
Ms4a7	0.748298	6.12669e-07	5.53674e-05
C3	0.747053	6.7088e-12	2.41051e-09
Il16	0.746144	1.3262e-06	0.00010509
Ndn	0.745305	1.33773e-06	0.000105484
Clec4a3	0.744935	1.10004e-05	0.000590356
H2-Q6	0.739465	8.2614e-06	0.000469586
Ldb2	0.737595	6.46672e-05	0.00218997
Ephx2	0.73512	0.000264689	0.00654038
Hspa12b	0.733496	1.137e-06	9.23723e-05
Colgalt2	0.732479	4.49191e-05	0.00163108
Fpr1	0.731092	1.30544e-05	0.000688501
Zfp385b	0.730843	0.000318664	0.00753042
Mxra7	0.7302	4.15478e-05	0.00153289
Shc2	0.729432	0.000229246	0.00586785
Ssc5d	0.725985	1.87506e-12	8.15197e-10
Gpsm3	0.721265	2.21929e-05	0.000999987
Omd	0.721156	4.94079e-05	0.00174676
Fermt3	0.721025	4.09128e-07	4.01295e-05
Arhgef25	0.720954	1.59504e-07	1.74231e-05
Cys1	0.717417	0.000166102	0.00464682
Lnpep	0.716904	0.00034547	0.00797307
Dnm1	0.715474	2.90985e-09	5.20088e-07
4632428N05Rik	0.715438	1.11463e-08	1.72403e-06
Fam124a	0.714872	3.64542e-05	0.00142455
Cd37	0.713447	1.63522e-06	0.000124664
Col5a3	0.710559	1.92522e-08	2.7651e-06
Sdk2	0.70966	9.10543e-06	0.000509264
Fam114a1	0.709416	1.21518e-05	0.000645129
Plod1	0.709253	3.25948e-11	9.70962e-09
Elovl5	0.705652	2.90114e-09	5.20088e-07
Limd2	0.704453	2.25756e-09	4.2227e-07
Gm13177	0.704208	9.83751e-07	8.19928e-05
Calr-ps	0.70045	4.37295e-07	4.1871e-05
Cfd	0.699635	4.55031e-05	0.00164856
Kcnab2	0.699533	0.000409063	0.00908867
Acad12	0.698685	7.49302e-05	0.00246993
Pamr1	0.698426	8.21803e-09	1.30886e-06
Islr	0.69282	2.68674e-10	6.17413e-08
Serpina3b	0.69249	2.22089e-06	0.000161653
Radil	0.690932	2.7338e-06	0.0001912
Zfhx3	0.689337	6.52347e-05	0.00219993
S100a9	0.687751	9.51715e-05	0.00301364
Tmem26	0.686522	8.95126e-05	0.00286833
Dlg4	0.686316	9.17461e-07	7.80861e-05
Snhg18	0.686197	1.66588e-05	0.000802315
Adgre1	0.685958	5.03137e-07	4.69078e-05
B3gnt9	0.683568	1.16246e-07	1.30765e-05
Acot1	0.682292	2.56114e-06	0.000183104
Praf2	0.680092	5.78424e-07	5.25679e-05
Mmp9	0.678455	1.97023e-06	0.000146727
Tmem204	0.67845	7.96699e-05	0.00259427
Itgb7	0.676132	4.61625e-06	0.000294671
Col5a1	0.67557	3.85357e-08	5.08102e-06
C130079G13Rik	0.675399	3.28059e-07	3.32816e-05
Hexa	0.67501	8.1602e-08	9.83921e-06
Slfn4	0.674792	1.11478e-09	2.24154e-07
Ccdc102a	0.67332	0.000288846	0.0070187
Dpysl2	0.670005	3.65473e-05	0.00142455
Nr1h3	0.668915	9.11719e-05	0.0029099
Gm13498	0.667494	0.000304119	0.00726903
Il2rg	0.667158	4.12587e-05	0.00152923
Slc9a3r2	0.666971	2.4912e-05	0.0010949
Bglap2	0.663987	1.87188e-05	0.000872784
Ggt5	0.658894	1.0916e-06	8.99119e-05
Fkbp4	0.65755	6.74331e-12	2.41051e-09
Ncf4	0.656783	1.70184e-05	0.000817188
Syne3	0.656711	0.000178775	0.00491399
P2ry13	0.656708	0.000372479	0.00846284
Abca8a	0.656369	0.000142931	0.00410569
Rarres2	0.655384	1.14069e-07	1.29219e-05
1110002E22Rik	0.652352	9.3303e-06	0.000519333
Ust	0.648643	3.40963e-07	3.42795e-05
Trim30b	0.648104	2.94748e-05	0.00123597
Itgb3	0.646811	0.000446996	0.00972987
Fuz	0.6451	3.68907e-05	0.00143339
Slc7a7	0.643559	0.000298558	0.00718952
Ccl27a	0.642148	0.000422525	0.00928516
Tmem86a	0.638564	5.86022e-06	0.000361178
Flnc	0.635669	2.03592e-05	0.000930571
Asb2	0.634768	3.7238e-05	0.00143647
Myo1f	0.634049	1.85905e-06	0.000140472
2310065F04Rik	0.633521	0.000438489	0.00955763
Col1a2	0.631865	3.3309e-09	5.824e-07
Pdia3	0.62941	7.25207e-06	0.000424207
Cnp	0.627388	9.60591e-07	8.04795e-05
Cd55	0.626066	1.98079e-05	0.000915605
Tlr1	0.625672	1.06734e-05	0.000579329
Lpl	0.623668	0.000127836	0.00377316
Pcolce	0.622878	3.98368e-09	6.74541e-07
Arap3	0.621539	7.04511e-05	0.00234148
Nucb2	0.621522	6.27349e-06	0.000382255
Athl1	0.620039	5.67288e-08	7.18535e-06
Emilin2	0.619069	8.82824e-08	1.03658e-05
Cxcl13	0.618575	2.51672e-07	2.64601e-05
Gne	0.61831	0.000200262	0.00527601
Lcp1	0.617212	2.0576e-06	0.000151135
Pck2	0.616445	1.6184e-05	0.000786514
Wfdc18	0.615428	3.65792e-06	0.000243098
Ppapdc3	0.614876	0.000165035	0.00463307
Bgn	0.613642	1.44728e-10	3.58169e-08
P4ha1	0.613525	1.04139e-08	1.62639e-06
Gpr153	0.613214	0.000239435	0.00609424
Chst12	0.612712	1.39419e-05	0.000725793
Coro1a	0.608944	1.06963e-05	0.000579329
Prelp	0.606728	2.212e-07	2.35644e-05
Dok2	0.606233	0.000272401	0.00667964
H2-Q5	0.605667	9.22173e-05	0.00293744
Sema3b	0.60388	1.11585e-05	0.000594356
Stip1	0.602858	2.83702e-09	5.18594e-07
Unc45b	0.602186	3.1448e-06	0.0002138
Cdo1	0.60154	5.61846e-05	0.00195217
Stxbp6	0.60145	0.000192294	0.00515541
Ddit4l	0.596642	5.22751e-06	0.000327197
Lmf1	0.595869	0.0003188	0.00753042
Chid1	0.595833	1.52444e-05	0.000752212
Col8a2	0.59376	0.000240507	0.00611183
Nfam1	0.59292	0.000238615	0.00608297
Arsa	0.592747	2.92367e-06	0.000202716
Cnpy3	0.592594	4.34036e-08	5.60135e-06
Hspe1	0.592023	1.43103e-05	0.000733108
Creb3l2	0.591239	1.08014e-05	0.000583058
Tmem176a	0.587898	4.24244e-07	4.13599e-05
Csf3r	0.587893	0.000225835	0.00582176
Trim30a	0.587774	1.63014e-05	0.000789831
Slamf7	0.587375	9.72104e-05	0.00304696
Tgfb1i1	0.5842	5.96336e-06	0.000366132
Xirp2	0.582101	3.37266e-06	0.000227952
Nynrin	0.581869	3.95325e-05	0.0014858
Acp5	0.581096	4.59625e-05	0.00165923
Sipa1	0.581089	0.000116246	0.00350833
Clec12a	0.580737	1.55663e-05	0.000761094
Hmha1	0.580116	0.000241886	0.00613144
Ift22	0.578629	9.83441e-05	0.00306582
Gm3788	0.578217	1.28408e-06	0.000102515
Soat1	0.578039	6.55043e-06	0.000394645
Myo7a	0.577551	0.000193926	0.00517348
Cd52	0.577439	6.19334e-06	0.000378806
BC100530	0.576652	2.33014e-05	0.0010383
Col6a3	0.576319	7.55175e-07	6.56635e-05
Ddah2	0.573846	0.000156271	0.00444131
Gm9844	0.573541	0.000258247	0.00643059
Frem2	0.570347	4.00455e-05	0.00149808
Ccdc163	0.567436	9.0795e-05	0.00290363
Col6a1	0.563063	2.36218e-08	3.33315e-06
Arhgap20	0.563018	0.000178965	0.00491399
Pkn1	0.562742	1.54532e-06	0.000119509
Efemp2	0.562617	1.10467e-05	0.000590356
Lgals1	0.557754	2.14924e-08	3.05953e-06
Rcn3	0.557718	0.000168046	0.0046768
Zbp1	0.556241	1.89727e-08	2.7495e-06
Cnn2	0.554404	6.42231e-08	7.89152e-06
Sp7	0.550675	0.000181418	0.00493787
Agpat1	0.55052	3.89149e-06	0.000254465
B2m	0.548711	3.01239e-05	0.00125537
Sepn1	0.547168	0.000158204	0.0044804
Fbln2	0.546969	7.2371e-06	0.000424207
Pld4	0.546608	0.000330168	0.00771239
P4ha2	0.546424	7.09806e-06	0.000421326
l7Rn6	0.544071	9.9606e-05	0.00309317
Mthfd2	0.543546	1.55539e-05	0.000761094
Hspa1l	0.541643	0.000254317	0.00635682
Selplg	0.541296	0.000187396	0.00504934
Pdgfc	0.540318	4.30928e-05	0.00157902
Emp3	0.539822	4.86367e-05	0.00172709
Tmem119	0.539471	2.95048e-05	0.00123597
Antxr2	0.539304	3.12299e-05	0.00128482
Glis2	0.539021	4.74387e-05	0.00169201
Ccl5	0.536367	2.38919e-05	0.00105928
Tuba1a	0.534029	1.23721e-06	9.95087e-05
Capn3	0.533806	0.000115483	0.00349183
Olfml2b	0.533455	0.000136996	0.00399227
Shisa4	0.533363	2.7238e-05	0.00117152
Fcgrt	0.533231	3.16035e-05	0.00129284
Cmtm3	0.531367	3.1e-05	0.00127863
Sec61b	0.530901	7.20414e-06	0.000424207
Nckap1l	0.530762	0.000120321	0.00359922
Mmrn2	0.530219	0.000174085	0.00482817
Parp3	0.529155	3.29976e-08	4.4605e-06
Sparc	0.528614	2.69934e-05	0.00116725
Tyrobp	0.527933	8.61928e-07	7.37499e-05
Trim12c	0.527205	0.00019178	0.00515021
Gm4955	0.526458	4.10202e-05	0.00152743
Col15a1	0.526192	1.10208e-05	0.000590356
P3h3	0.525299	0.000133481	0.00392536
Fam13a	0.523152	0.000164874	0.00463307
Gngt2	0.521692	0.00018521	0.00499881
Sdpr	0.52168	0.000136051	0.00397911
Hsp90ab1	0.520968	1.83625e-05	0.000861162
Nnt	0.519202	0.000394069	0.00885163
Mlec	0.518958	9.31783e-07	7.88877e-05
Eda2r	0.518597	0.00018092	0.00493413
Pex6	0.516966	0.000321792	0.0075567
Tnxb	0.515224	0.000202866	0.00532349
2700081O15Rik	0.513425	0.000113563	0.00344676
Penk	0.511062	0.000103057	0.00316973
Syne1	0.510566	0.000391055	0.00883498
Col14a1	0.509623	0.000136997	0.00399227
Tspan13	0.5094	0.000426908	0.00936867
Ecm2	0.508415	5.43553e-05	0.00190078
Man1c1	0.508394	0.000428634	0.0093935
Josd2	0.506185	8.69681e-05	0.00280354
Klhl31	0.504618	1.99841e-05	0.000921103
Lgals3bp	0.503842	4.35188e-07	4.1871e-05
Aff3	0.502765	1.46646e-05	0.000744148
Lman2l	0.502627	7.23969e-05	0.00240119
Col5a2	0.502537	7.42248e-07	6.48903e-05
Ahsa1	0.501657	8.32277e-08	9.91704e-06
Adamtsl4	0.501191	8.29942e-05	0.00268081
Cfp	0.501181	0.000243438	0.00615714
Irf7	0.500969	1.49069e-05	0.000748434
Nbl1	0.50049	0.000184491	0.00498776
Arhgef40	0.497524	0.000375335	0.00851571
Bst2	0.495549	0.0001291	0.00380348
Cpq	0.49389	2.01877e-05	0.000927827
Mlxipl	0.493335	0.000135528	0.00397104
Hsp25-ps1	0.492514	4.29575e-05	0.00157902
Fmod	0.49188	4.76191e-05	0.00169469
Traf1	0.491746	0.000286755	0.006989
Srcin1	0.490863	0.000206546	0.00539366
Olfml3	0.489439	2.08092e-06	0.000152153
Ostc	0.488419	1.35404e-05	0.000707924
Sdc3	0.485003	1.35331e-05	0.000707924
Gaa	0.481392	0.000233015	0.00594965
Slfn1	0.48061	6.57162e-05	0.00221153
Ahsa2	0.480098	2.77475e-05	0.00118709
St13	0.479865	2.71634e-05	0.00117145
Map1a	0.479209	5.9765e-05	0.00205863
Idh2	0.47765	3.52119e-05	0.00139512
Apobec3	0.47733	0.000204021	0.00534508
Adamts10	0.476547	0.000352005	0.00808468
Pde2a	0.476086	0.000369924	0.00842862
Col4a1	0.475995	0.000259909	0.00646198
Aebp1	0.475062	1.96297e-06	0.000146727
Phf1	0.474626	0.00022757	0.00584776
Bcat2	0.474478	7.92509e-05	0.00258586
Itm2a	0.473833	1.75723e-05	0.000836294
Pi16	0.473229	8.89737e-05	0.00285675
Hspg2	0.469509	0.000455934	0.009871
Clip3	0.468084	0.000183553	0.00497137
Ace	0.467431	0.000115433	0.00349183
Tmem176b	0.467207	2.77031e-05	0.00118709
Nans	0.466471	0.000133932	0.00393145
H2-Eb1	0.464791	7.27871e-06	0.000424222
Ifi44	0.464639	4.11643e-05	0.00152923
Canx	0.462419	0.000315385	0.00749377
Exd2	0.4621	2.16346e-05	0.000977568
Ttn	0.457492	0.000341524	0.00792749
Prkcdbp	0.457415	6.98714e-05	0.00233061
Mxra8	0.455244	0.000118325	0.00356437
Dnajc3	0.454499	3.77882e-06	0.000248107
C1ra	0.453863	0.000162204	0.00457757
Anxa6	0.453674	5.58445e-06	0.00034684
Gpd1	0.452386	4.87617e-05	0.00172771
Tmsb10	0.452042	0.000205424	0.00537309
Eef1a2	0.450403	0.000452166	0.00981586
Ms4a6b	0.448492	6.97027e-05	0.00233061
Gpx8	0.448121	6.48577e-05	0.00219181
Maged1	0.446871	7.69046e-05	0.00252467
Ntn1	0.445263	3.93388e-05	0.00148198
Ctsz	0.44277	4.66793e-05	0.00167608
Alpl	0.441726	0.000175144	0.00484678
Evc	0.440827	0.000257983	0.00643059
Cd34	0.437864	0.000249745	0.00626738
Apbb2	0.437232	0.00010952	0.00333664
Plod3	0.436327	0.000294468	0.00712304
Folr2	0.430624	0.000265165	0.00654208
Dnajb11	0.430064	8.11076e-05	0.00263575
Lama4	0.429367	0.000317958	0.00753042
Oas3	0.428623	5.30202e-05	0.00186219
Slc39a13	0.428148	0.000401238	0.00893949
Ptrf	0.423876	3.72349e-05	0.00143647
Gm6368	0.421669	0.000281219	0.00686448
Hspb1	0.419976	0.000254494	0.00635682
Ifi30	0.417885	0.000343689	0.0079548
Epb4.1l2	0.408183	0.000113563	0.00344676
Oas2	0.407725	4.60037e-05	0.00165923
Serpinb6e	0.407148	0.000404659	0.00900325
Gm3934	0.406479	0.000429207	0.0093935
Itgb2	0.403833	0.000303454	0.00726393
Tomm40l	0.399726	0.000196208	0.0051826
Trim35	0.399048	0.00024204	0.00613144
Stx2	0.397317	0.000330339	0.00771239
Il11ra1	0.395171	0.000414156	0.00916384
Cd81	0.393614	0.000415179	0.00917385
Vim	0.39145	4.65159e-05	0.00167395
Spcs2	0.387041	0.000101894	0.00314602
Tbc1d9b	0.381381	0.000279543	0.00683392
Ccdc80	0.380436	3.57054e-05	0.00140774
Flnb	0.36519	0.0001399	0.00404303
Lsp1	0.362953	0.000262523	0.00649684
H2-K1	0.359748	0.00029989	0.00720992
H3f3b	-0.345499	0.000321718	0.0075567
Pard6g	-0.356801	0.000341185	0.00792749
Cyp2j6	-0.363327	0.000183576	0.00497137
Perp	-0.363783	2.81339e-05	0.00119725
Cpne8	-0.365706	0.00044877	0.00975528
Klf4	-0.371572	0.000251145	0.00629271
Psat1	-0.374544	5.18709e-05	0.00182981
Gm7266	-0.377797	0.000124105	0.00368332
Rufy3	-0.382278	0.000455049	0.00986513
Brix1	-0.384195	0.000362613	0.0082855
Fam83c	-0.384401	0.000180973	0.00493413
Fdft1	-0.385902	0.000347518	0.00800885
Zfp330	-0.386142	0.00043719	0.00954224
Ddx26b	-0.388017	0.000195932	0.0051826
Esyt3	-0.389256	9.29887e-05	0.00295616
Btbd3	-0.390803	0.000350428	0.00806436
Twf1	-0.391021	6.99792e-05	0.00233061
Pdk1	-0.393159	9.51227e-05	0.00301364
Tfdp2	-0.396121	0.000183168	0.00497137
Ldlr	-0.396701	0.000214166	0.00555656
Ddx27	-0.396825	0.000229433	0.00586785
Mcur1	-0.39814	3.59507e-05	0.00141049
Fgfbp1	-0.400268	7.27527e-05	0.00240802
Ltv1	-0.400437	9.57913e-05	0.00302731
Gm10254	-0.401452	0.00031011	0.00739026
Lrp4	-0.402719	0.000100283	0.00310223
Degs1	-0.403391	5.23901e-05	0.00184409
Ube2i	-0.404299	0.000160636	0.00454128
Klk7	-0.404489	0.000352316	0.00808468
Mpzl3	-0.408861	7.80761e-05	0.00255271
Lss	-0.409168	0.000298176	0.00718952
Btg1	-0.409739	2.39039e-05	0.00105928
Gjb6	-0.411227	0.000321411	0.0075567
Prkcq	-0.412462	0.000380667	0.0086124
Sat1	-0.413541	3.1666e-05	0.00129284
Adgrf4	-0.415077	1.72393e-05	0.000825333
F3	-0.416241	2.40982e-05	0.00106496
Gata3	-0.416856	0.000175359	0.00484678
Igfbp3	-0.417423	9.7493e-05	0.00304696
Tfap2a	-0.418048	0.000149014	0.00426519
Msmo1	-0.421487	3.36811e-05	0.00135111
Lgr6	-0.421813	0.000295221	0.00713052
Car12	-0.422745	2.62201e-05	0.00113994
Acp1	-0.423457	0.000220421	0.00570966
Esrp1	-0.423527	2.78262e-05	0.0011873
Ube2e3	-0.42576	0.000164796	0.00463307
Hoxa7	-0.42595	0.000167164	0.00466839
Trp53inp2	-0.426958	1.4938e-05	0.000748434
Nsun2	-0.42799	0.000371061	0.00844255
Tfap2c	-0.434226	1.83107e-05	0.000861162
Serhl	-0.435564	0.000149456	0.00427026
Gnl3	-0.43925	0.000338178	0.00787255
Tpm1	-0.439514	2.32748e-05	0.0010383
Stat5a	-0.440244	0.000397498	0.00890551
Icam1	-0.441689	3.59166e-05	0.00141049
Gm9761	-0.444148	0.000337812	0.00787255
Tbc1d1	-0.445707	3.22435e-05	0.00130977
Cyb561	-0.446722	2.32929e-05	0.0010383
Pus7	-0.447493	0.000194782	0.00517348
Tlr2	-0.447858	0.000359638	0.00822922
Ide	-0.447915	2.96108e-05	0.00123719
Atp6v1c2	-0.449252	0.000221017	0.00571297
Snn	-0.450629	0.000344417	0.0079602
Klk9	-0.45286	0.00026579	0.00654255
Wdr43	-0.453595	1.44322e-05	0.000737006
Naa20	-0.453638	3.74202e-05	0.00143839
Sqle	-0.455742	9.53366e-06	0.000527005
Spire1	-0.456394	1.42648e-05	0.000733108
Sdad1	-0.457078	0.000177354	0.00489351
Riok2	-0.459802	0.000195268	0.00517477
Rcl1	-0.460808	0.000157916	0.00448015
Vldlr	-0.461177	3.14348e-05	0.00128995
Nasp	-0.462622	4.43893e-05	0.00161549
Rorc	-0.46537	0.000150156	0.00428264
Lrrc28	-0.466018	1.92067e-05	0.000892946
Gm12355	-0.468286	0.00022126	0.00571297
Vav3	-0.46903	3.06019e-05	0.00126931
Bdh1	-0.470937	0.000317814	0.00753042
5730508B09Rik	-0.472519	1.35547e-05	0.000707924
Ampd3	-0.473358	1.86003e-06	0.000140472
Tnnc1	-0.475532	2.83897e-05	0.00120178
Gbp2	-0.47617	7.78374e-06	0.000447176
Vdr	-0.477132	0.000146078	0.00418862
Hmgcs1	-0.477231	3.14999e-06	0.0002138
Hspa2	-0.478702	0.000262345	0.00649684
Slc16a1	-0.479619	4.39631e-05	0.00160361
Ube2e2	-0.479819	3.87837e-05	0.0014714
Krt24	-0.480061	5.35318e-05	0.00187606
Rrp1b	-0.48187	7.6313e-05	0.00251037
Lmbr1	-0.48222	0.000399851	0.00893334
Fxyd3	-0.487045	3.92708e-05	0.00148198
Otx1	-0.487171	0.000180724	0.00493413
Pcyox1	-0.487708	7.71184e-06	0.000444633
Ctnnbip1	-0.48909	3.06163e-05	0.00126931
Gm6781	-0.492754	6.1641e-05	0.0021097
Map3k8	-0.494778	6.74423e-06	0.000404804
Crispld2	-0.495485	5.13791e-06	0.000324111
4930438A08Rik	-0.497036	1.87049e-05	0.000872784
Heatr3	-0.503166	2.83163e-05	0.00120178
Dusp14	-0.505626	2.43033e-06	0.000175311
Nfe2l3	-0.508349	0.000194898	0.00517348
Rpl5	-0.509695	3.22346e-05	0.00130977
Sox7	-0.510285	1.09553e-06	8.99119e-05
Serpinb11	-0.517201	5.73405e-05	0.00198361
4833423E24Rik	-0.51893	3.56868e-06	0.000238198
Rnaseh2b	-0.519237	0.000293933	0.00712078
Serpinb7	-0.520779	9.99062e-06	0.000548495
2310015A10Rik	-0.52151	0.000139995	0.00404303
Calm5	-0.527654	6.29393e-05	0.002145
Slc39a11	-0.52819	0.000262099	0.00649684
Orm1	-0.535653	2.03631e-05	0.000930571
Atp1b1	-0.538703	2.9886e-06	0.000206329
Sh3yl1	-0.539161	2.5226e-06	0.000181154
Espl1	-0.550576	0.000376005	0.0085189
Art4	-0.557253	0.000300301	0.00720992
Mx2	-0.565688	3.0273e-08	4.19803e-06
Mss51	-0.565755	8.62599e-08	1.02028e-05
Gadd45a	-0.566308	3.97455e-06	0.000257801
Dis3	-0.570007	5.8017e-06	0.000358946
Mfsd2a	-0.570378	0.000290566	0.00704985
Tfrc	-0.576151	3.74665e-05	0.00143839
Gramd2	-0.57736	5.61888e-05	0.00195217
Olah	-0.579384	5.94658e-08	7.47318e-06
Fmo2	-0.58023	9.68211e-05	0.00304696
Per3	-0.580476	1.48503e-05	0.000748434
Cd14	-0.585372	3.46823e-05	0.00138094
Rsad2	-0.586771	1.16358e-06	9.40573e-05
Gbe1	-0.589863	9.95695e-08	1.14877e-05
Slc5a1	-0.594504	6.22858e-07	5.59737e-05
Pla2g12a	-0.595359	9.59157e-07	8.04795e-05
Cpa4	-0.596672	1.59364e-08	2.37364e-06
Shq1	-0.597121	0.000194257	0.00517348
9330162012Rik	-0.603534	0.000364371	0.00831386
Nctc1	-0.614473	3.87833e-05	0.0014714
Nqo1	-0.626559	8.43465e-06	0.000477745
Ifi202b	-0.627179	1.41902e-05	0.000731612
Atcayos	-0.63417	7.62596e-06	0.000441263
Rbm34	-0.635869	4.08929e-05	0.00152623
Zc3h8	-0.638452	0.000246112	0.00618997
Cry1	-0.640328	4.55992e-06	0.000292235
Dennd2d	-0.643866	2.96447e-09	5.24027e-07
Gm4879	-0.645153	5.95233e-05	0.0020547
Kcnc1	-0.646901	6.4823e-06	0.000392009
Mx1	-0.647018	3.65375e-09	6.26831e-07
Emx2	-0.64992	0.000123432	0.0036701
Gm15453	-0.652611	7.20779e-07	6.33576e-05
Gp1bb	-0.654485	0.000201202	0.00528846
Tnfaip2	-0.65462	3.28968e-07	3.32816e-05
Txnrd3	-0.655392	1.21996e-07	1.3628e-05
Npm3	-0.657662	0.000191465	0.00515021
Slc6a6	-0.664504	2.95068e-10	6.68515e-08
Calm4	-0.666351	5.17526e-11	1.45743e-08
Top1mt	-0.673197	7.03771e-06	0.000419291
Mrc1	-0.673912	9.11775e-06	0.000509264
Taf4b	-0.675252	8.18494e-05	0.00265449
Fetub	-0.676385	9.75496e-05	0.00304696
Slc6a19	-0.678314	1.63109e-06	0.000124664
Aqp3	-0.682422	3.60791e-07	3.58252e-05
Ucn2	-0.696905	0.000165954	0.00464682
Dctd	-0.701975	4.95077e-06	0.000314775
Ttc39a	-0.702435	1.47959e-05	0.000748434
Trub1	-0.708875	1.35641e-08	2.05842e-06
Mthfd1l	-0.708887	2.13131e-05	0.00096848
Etv4	-0.708914	0.000139517	0.00404303
2010109I03Rik	-0.709458	4.55301e-06	0.000292235
Slc6a14	-0.715156	0.000108495	0.00331167
Rilp	-0.719114	3.08622e-05	0.00127622
Snord22	-0.721873	6.12825e-05	0.0021019
Apol7a	-0.72812	2.6917e-07	2.8116e-05
Bcl11b	-0.736851	9.03222e-09	1.42443e-06
Cers4	-0.738834	4.96961e-11	1.42752e-08
Wfdc12	-0.742111	9.11168e-06	0.000509264
Aldoc	-0.762425	3.67367e-06	0.000243098
Mcoln2	-0.767548	0.000102937	0.00316973
Ptx3	-0.781529	2.11943e-10	5.01369e-08
Sprr1b	-0.787746	3.68465e-08	4.93928e-06
Cpm	-0.788255	1.02792e-05	0.000562418
Krt36	-0.793501	8.19628e-08	9.83921e-06
Cwh43	-0.795519	1.14468e-09	2.27325e-07
Gm28653	-0.796364	6.29088e-05	0.002145
Cxcl10	-0.796697	3.66294e-09	6.26831e-07
Glt1d1	-0.798706	1.41564e-05	0.000731612
Lrrc8b	-0.803236	3.10525e-08	4.26932e-06
Sectm1b	-0.8065	0.000287672	0.00700075
Arg1	-0.808205	9.80533e-08	1.14296e-05
2610528A11Rik	-0.810153	0.000106872	0.00327454
Vsig4	-0.815167	0.000394543	0.00885163
Slc5a8	-0.825594	0.000120896	0.00360802
Il22ra2	-0.826524	3.65747e-05	0.00142455
Tdh	-0.826715	2.00517e-06	0.000148641
Cd163	-0.835401	3.42651e-05	0.00136771
Dok7	-0.892998	5.07746e-06	0.000321559
Rnd1	-0.893697	2.8846e-07	2.97446e-05
Hmox1	-0.895027	4.38523e-10	9.28722e-08
Cyp26b1	-0.910105	4.20727e-14	2.81992e-11
Acsl6	-0.915873	5.78845e-11	1.57819e-08
Slc39a8	-0.918841	0.000207483	0.00540935
Npr3	-0.928363	1.34569e-09	2.577e-07
Slc35g1	-0.928405	4.11304e-09	6.89191e-07
Upk1a	-0.937969	0.000411098	0.00912128
Hlf	-0.954778	1.67729e-14	1.22641e-11
Gm21967	-0.955408	0.000179642	0.00492285
Alpk2	-0.956534	4.95145e-10	1.0344e-07
Lrrc15	-0.969135	0.00030143	0.00722623
Gm13929	-0.974945	1.77478e-05	0.000839678
Sidt1	-0.981737	0.00022745	0.00584776
Cep126	-0.986235	0.000124641	0.00368892
Pacsin1	-0.988393	1.64829e-05	0.000796229
Klk6	-1.02485	6.25894e-10	1.29078e-07
Gsta3	-1.03821	1.69755e-09	3.21256e-07
2010016I18Rik	-1.06199	2.47994e-12	1.02288e-09
Gadl1	-1.07743	1.39141e-10	3.49721e-08
Gm11433	-1.09739	6.02172e-05	0.00206977
Guca2a	-1.0974	1.4514e-05	0.000738836
Pyy	-1.10232	3.68742e-06	0.000243098
Krtap3-3	-1.11279	0.000120377	0.00359922
Foxo6os	-1.12977	5.24146e-08	6.6916e-06
Cdhr1	-1.13537	4.04718e-08	5.29292e-06
Pdzk1	-1.14191	2.2938e-05	0.00103067
Zfp385c	-1.16415	2.65291e-05	0.00115026
Mylk4	-1.20359	1.13457e-10	2.89693e-08
Ciart	-1.21956	6.00257e-08	7.48506e-06
Apol8	-1.34682	0.000266145	0.00654255
Rgn	-1.35048	2.12575e-12	8.99864e-10
Krtap1-3	-1.39669	3.70756e-05	0.00143647
Adrb3	-1.42108	2.57573e-06	0.000183333
Gm5709	-1.43732	3.308e-12	1.29786e-09
Krtap6-1	-1.44311	2.94578e-05	0.00123597
Krtap4-7	-1.45966	3.80201e-05	0.00145617
Gm13398	-1.50932	0.000119335	0.0035814
Krtap4-2	-1.56857	8.76567e-05	0.00282009
Adh6a	-1.64067	2.98969e-08	4.18193e-06
Krtap6-2	-1.8266	5.18714e-07	4.79542e-05
Gm37496	-1.87748	1.79918e-11	5.5657e-09
Wfdc2	-1.90657	1.60302e-07	1.74231e-05
Cyp26a1	-1.97284	5.70552e-05	0.001978
Cyp2a5	-2.01656	6.32134e-05	0.00214979
Lyg1	-2.06391	4.73584e-11	1.3851e-08
9030619P08Rik	-2.15473	2.84951e-05	0.00120308
Kcnq2	-2.42236	3.94297e-06	0.000256788
4732456N10Rik	-2.80876	4.30087e-06	0.000277847
Krt42	-2.93781	1.2928e-05	0.000684077
Akr1cl	-3.02825	0.000194489	0.00517348
Tmem212	-3.03828	0.000124753	0.00368892
Cyp2g1	-3.30154	7.08983e-17	8.07854e-14

## Sheet: 30Cvs22C DEGs
GeneID	logFC at 30°C	PValue	FDR
Chil4	8.85259	5.93921e-08	3.1324e-06
Krtap19-2	4.97792	8.06162e-11	9.13233e-09
Capn8	3.91576	6.95094e-13	1.4335e-10
Cps1	3.86746	1.47626e-12	2.76129e-10
Krt72	3.8603	2.75769e-24	4.24737e-21
Padi3	3.60935	3.9935e-19	2.47075e-16
Sptssb	3.60338	5.4428e-08	2.88953e-06
Gsdmc2	3.44463	0.000522375	0.00580713
Krtap16-3	3.44147	2.93392e-07	1.20703e-05
Krt26	3.41491	8.13705e-19	4.84787e-16
Krtap15	3.35352	1.9239e-16	7.19717e-14
Krtap19-3	3.30584	8.19043e-14	2.05861e-11
Tchh	3.25276	1.90977e-18	1.02402e-15
Krtap14	3.19629	5.35301e-14	1.38885e-11
Krtap19-9b	3.17996	1.61967e-12	2.96068e-10
Krtap19-9a	3.17545	5.58952e-09	3.85893e-07
Fbp1	3.11026	5.87789e-17	2.4882e-14
Krt27	3.05238	1.37592e-18	7.63209e-16
Sprr2a3	3.03085	1.72366e-10	1.80044e-08
Sct	3.01886	0.000119866	0.00181352
Krt73	3.01207	2.63839e-21	2.35784e-18
Krt71	2.95019	9.5064e-23	1.27433e-19
Krt28	2.9466	2.90446e-24	4.24737e-21
Ggt1	2.90918	1.94317e-10	1.9792e-08
Krtap19-5	2.90614	4.2004e-08	2.275e-06
Crym	2.90368	1.64934e-31	8.84378e-28
Dsg4	2.87504	4.90318e-12	8.04823e-10
Krtap24-1	2.75968	4.25698e-13	9.01023e-11
Krt82	2.74351	5.68221e-28	1.82808e-24
Tchhl1	2.72252	2.57243e-09	1.92466e-07
Krt25	2.72197	8.48676e-18	4.26619e-15
Tgm6	2.71291	9.84681e-12	1.52304e-09
Krt35	2.69949	1.2862e-21	1.37932e-18
Gm37472	2.69556	2.45082e-05	0.000509353
Cd209c	2.63335	2.07774e-07	9.03311e-06
Fam26d	2.61794	4.44052e-12	7.51897e-10
Actbl2	2.49421	3.77199e-10	3.52768e-08
Lyg2	2.49329	2.75281e-14	7.76873e-12
Foxe1	2.48632	2.78345e-11	3.74372e-09
Mybpc2	2.48278	5.74449e-86	9.24059e-82
Mrgprx2	2.44894	4.57586e-05	0.000838709
Krtap8-1	2.43776	4.5662e-10	4.16859e-08
Krtap26-1	2.43726	2.20962e-09	1.73385e-07
Prr9	2.36605	2.46437e-17	1.10116e-14
Crnn	2.36199	1.48898e-26	3.42167e-23
Krtap27-1	2.34599	6.80614e-06	0.000174337
Slc27a6	2.32715	6.46389e-11	7.58965e-09
Vsnl1	2.31427	4.98478e-14	1.31451e-11
Krtap22-2	2.30928	1.10477e-11	1.66087e-09
Golga7b	2.28398	6.94265e-15	2.13619e-12
Krtap1-5	2.28008	9.2072e-08	4.48809e-06
Tceal3	2.2193	3.39582e-07	1.35546e-05
Gnmt	2.21363	9.51543e-12	1.48607e-09
Adamts18	2.19616	6.28441e-12	1.01091e-09
Gm10229	2.19587	2.93473e-06	8.47543e-05
Krt33a	2.15509	5.64402e-11	6.72516e-09
Gm11565	2.15086	3.92981e-08	2.15017e-06
Dupd1	2.14525	4.17954e-09	2.94877e-07
Mycn	2.06832	5.19388e-10	4.5655e-08
Acaa1b	2.04682	1.10072e-11	1.66087e-09
Trpm1	2.04391	5.93819e-06	0.000155975
Tyr	2.03953	2.43007e-05	0.000505694
Skint7	2.02241	8.20588e-11	9.23076e-09
Ctse	2.01061	1.77193e-07	7.7878e-06
Krt75	2.00617	3.1781e-22	3.67231e-19
Tmem132e	1.99508	3.46784e-05	0.000672092
Ceacam3	1.98094	1.9399e-06	5.97802e-05
Lef1	1.97999	1.63214e-09	1.31933e-07
Gprasp2	1.97812	6.54326e-08	3.36277e-06
Krt32	1.96717	1.92858e-13	4.3844e-11
Derl3	1.96594	2.26876e-07	9.75808e-06
Krtap16-1	1.95971	4.6177e-10	4.16859e-08
Vsig8	1.95749	2.23398e-09	1.73603e-07
Uox	1.95192	0.00079461	0.00799881
Tagln3	1.95125	0.000787662	0.00793384
F830045P16Rik	1.91313	8.31773e-13	1.6317e-10
5430421N21Rik	1.90101	2.54973e-10	2.49852e-08
Fcrls	1.87878	1.10583e-19	7.41184e-17
Gprc5d	1.87717	3.71478e-10	3.4945e-08
Cartpt	1.84367	3.67028e-18	1.90452e-15
Krtap31-1	1.79677	7.73618e-05	0.00127766
Col6a6	1.78852	8.8431e-07	3.03305e-05
Dnah8	1.76172	2.64139e-09	1.9647e-07
Ly6g6d	1.75695	4.18843e-11	5.22288e-09
Otop2	1.75309	5.57231e-05	0.000979546
Drc1	1.7515	9.54101e-05	0.00150763
Krtap7-1	1.74106	6.72872e-08	3.44708e-06
Areg	1.73625	7.65277e-06	0.000190857
Scube3	1.73468	1.37364e-09	1.12887e-07
Krt81	1.72972	5.2457e-07	1.98547e-05
Krtap11-1	1.71622	3.99889e-09	2.85894e-07
Gm11559	1.70827	1.84207e-05	0.000403699
Krtap17-1	1.70449	9.31516e-07	3.18105e-05
Ephb1	1.68473	5.87189e-06	0.000154845
Cyp2e1	1.68429	1.55043e-20	1.24701e-17
Rtkn2	1.66953	2.31585e-05	0.000488881
Gabrp	1.65924	3.42804e-10	3.24373e-08
Atp13a4	1.65692	6.3869e-20	4.46694e-17
Cryba4	1.65247	2.28086e-08	1.31505e-06
Gm14062	1.64923	6.68774e-06	0.000172126
Msi1	1.6466	6.30865e-05	0.00108081
Alx4	1.642	1.22959e-07	5.71652e-06
Ighg1	1.63821	0.000438463	0.0050657
D730001G18Rik	1.63668	1.87902e-16	7.19666e-14
Krt86	1.63044	0.000159351	0.00227245
Mlana	1.6239	7.70358e-06	0.00019153
4930412C18Rik	1.62193	0.000121692	0.00182776
Nckap5	1.61749	1.39399e-07	6.37036e-06
Alox8	1.596	8.92557e-14	2.14294e-11
Mmp12	1.59417	4.28314e-07	1.67637e-05
Slain1	1.59233	5.99314e-06	0.000156895
Ano7	1.58638	1.04957e-18	6.02977e-16
Pmel	1.5765	7.69057e-06	0.000191502
Esrrg	1.57332	7.19365e-13	1.46477e-10
Elf5	1.57276	0.000107087	0.00165158
Cd209a	1.56664	8.15712e-27	2.18692e-23
Gm11563	1.55705	0.000170436	0.00240283
Lhfpl4	1.55589	0.000934856	0.00902105
Krt83	1.54867	2.80204e-06	8.13604e-05
Ptgdr	1.54511	0.000799254	0.0080355
Slc25a34	1.5322	2.69201e-06	7.87339e-05
Krtap13-1	1.52854	9.06661e-08	4.44651e-06
Tspear	1.5193	3.21716e-07	1.3009e-05
Srms	1.51569	1.62136e-06	5.11395e-05
Tvp23a	1.50829	0.000207576	0.00281778
Rnf32	1.50591	0.000128268	0.00190694
Lgr5	1.50309	2.65653e-09	1.9647e-07
Lgi2	1.49944	4.59761e-06	0.000125777
Aldh3b3	1.4902	9.10771e-17	3.66267e-14
Slc39a10	1.47688	4.90705e-11	6.02555e-09
Dct	1.47568	1.74716e-08	1.05657e-06
Krt34	1.46711	8.88827e-06	0.000217621
BC055402	1.46278	0.000137623	0.0020199
Cyr61	1.46214	5.00259e-25	8.9413e-22
Tyrp1	1.46101	3.47606e-06	9.86172e-05
Krtap4-1	1.45752	2.65147e-07	1.11072e-05
Gap43	1.45433	0.000296548	0.00371227
Bhlha9	1.45327	0.00071262	0.0073671
Pla2g4c	1.45141	1.35195e-06	4.38456e-05
A4gnt	1.44465	1.95772e-07	8.58089e-06
Pon1	1.43651	0.000141443	0.00206465
Krtap9-1	1.43045	7.72795e-09	5.11571e-07
Krtap2-4	1.42737	2.09097e-05	0.00044967
Kcnh1	1.42562	8.54096e-14	2.08166e-11
H2-M2	1.41793	1.93694e-10	1.9792e-08
Gm11567	1.4006	2.91114e-06	8.42242e-05
S100a7a	1.39827	2.54173e-05	0.000526886
Krtap4-2	1.38679	1.59079e-06	5.04723e-05
Fos	1.37682	3.78684e-07	1.49302e-05
Krt31	1.37434	2.54026e-06	7.49774e-05
H2-M5	1.37214	2.27289e-09	1.74103e-07
Retnla	1.36713	2.43518e-09	1.85651e-07
Kera	1.36625	4.39389e-09	3.08647e-07
Gm15410	1.36338	0.000523773	0.00581865
Krtap12-1	1.34965	5.38849e-05	0.00095252
Gm11716	1.34846	5.0003e-10	4.46861e-08
Mns1	1.34273	7.53689e-05	0.0012542
Cbs	1.34118	4.96515e-14	1.31451e-11
Lrrc15	1.32992	5.63472e-07	2.07414e-05
Plcd4	1.32463	6.18958e-08	3.21179e-06
Cox6b2	1.32229	1.03084e-06	3.45461e-05
Ptprv	1.32116	1.11705e-08	7.15894e-07
Krt16	1.31588	2.96587e-06	8.53471e-05
Ppp1r26	1.31582	0.000116506	0.00177138
Ccl17	1.31448	0.000173447	0.00243674
Gm11562	1.31295	2.26072e-05	0.000480395
Gm10024	1.30784	0.000319285	0.00394774
Smarca1	1.3065	2.50777e-06	7.41543e-05
Map3k7cl	1.30093	1.23878e-07	5.74264e-06
Trim46	1.29792	6.16787e-06	0.000160804
Krtap4-7	1.29433	3.99579e-06	0.000111785
Nrcam	1.29223	2.75967e-07	1.14708e-05
Basp1	1.28953	1.19305e-06	3.94074e-05
Atp8a2	1.28662	8.72127e-09	5.65687e-07
Gm11568	1.27825	5.7307e-05	0.00100309
Spns3	1.27755	0.000951001	0.00911669
Adamts4	1.27739	0.0001266	0.00188564
Sardh	1.27695	5.584e-11	6.7033e-09
Avil	1.2725	4.24039e-06	0.000117201
S100a3	1.27183	4.96637e-11	6.0522e-09
Pla2g2d	1.27147	0.000150457	0.00216674
Aplp1	1.27113	1.20085e-07	5.59911e-06
Ccdc106	1.26693	0.000275924	0.00351427
Ccdc171	1.2647	0.00045074	0.00516424
Krtap21-1	1.26032	0.000460002	0.00525166
Cbl	1.24781	3.35274e-05	0.000656908
Qprt	1.24593	1.02067e-06	3.42766e-05
Pcdhga11	1.23854	0.000652357	0.00688119
Tceal7	1.2384	1.31e-09	1.08622e-07
Cenpf	1.22455	4.53862e-07	1.76348e-05
Gstm6	1.2183	1.50503e-07	6.78149e-06
Gm5069	1.21586	9.80279e-05	0.00153992
Hsp90b1	1.21243	3.17387e-15	1.0211e-12
Serpinh1	1.21206	1.57108e-21	1.57952e-18
Lrrc55	1.20986	0.000806556	0.00809374
Ptgds	1.19655	0.000864137	0.00851747
Slc6a13	1.19551	7.44035e-05	0.00124155
Ly6k	1.19312	0.000484638	0.00546697
Mgat5b	1.19187	9.60938e-05	0.00151546
Krt77	1.18715	5.1682e-10	4.5655e-08
Msx2	1.18282	8.81468e-08	4.36286e-06
Ccdc92	1.18217	8.58379e-07	2.95672e-05
Rbp2	1.17991	2.56282e-10	2.49852e-08
Slc39a8	1.17853	1.63056e-06	5.12287e-05
Gm13178	1.1782	3.19609e-22	3.67231e-19
Rnaset2b	1.17801	4.66915e-06	0.000127086
RP23-381I16.6	1.17733	0.000121611	0.00182776
Fam69b	1.16792	4.9776e-05	0.00089515
Tmem35	1.16332	3.57574e-14	9.91713e-12
Pcyt1b	1.15828	0.000565886	0.00616089
Gm7856	1.15619	0.00090962	0.00884118
Igha	1.15381	2.21645e-12	3.96153e-10
Sdf2l1	1.15292	8.85412e-13	1.71599e-10
Myom2	1.15237	9.54676e-11	1.06645e-08
Fndc4	1.1492	5.47886e-11	6.62654e-09
Adamts12	1.14749	0.000109446	0.00168474
Smim24	1.14493	0.000145189	0.00211167
Gm4784	1.14133	0.000189705	0.00262164
Retn	1.13835	4.62034e-10	4.16859e-08
Padi4	1.13782	0.000163795	0.00232962
Tmem229a	1.12941	0.000374213	0.00447842
Dsc2	1.12814	9.8176e-14	2.32244e-11
Armcx2	1.1266	3.98995e-11	5.09384e-09
Tmem151a	1.12447	0.000928052	0.00897154
Bean1	1.12364	3.04252e-06	8.72406e-05
Cntnap1	1.11834	3.1023e-08	1.74092e-06
Hdac11	1.11597	3.715e-14	1.01287e-11
Egr1	1.11549	3.50048e-13	7.60928e-11
Alox15	1.11421	0.000504538	0.00564003
Slc7a8	1.11186	1.02444e-17	4.84682e-15
Invs	1.1091	5.12052e-08	2.74047e-06
Krt33b	1.10856	0.000583454	0.00631167
Ankle1	1.10803	2.63786e-06	7.72908e-05
Diap3	1.10343	1.34628e-05	0.000309436
Pdzrn3	1.10172	1.60325e-15	5.26324e-13
2810417H13Rik	1.09743	1.79002e-05	0.000393903
Cenpe	1.09398	3.52171e-08	1.95346e-06
A730090H04Rik	1.08809	0.000114737	0.00174944
Inadl	1.08745	2.79278e-11	3.74372e-09
Rapgef4os3	1.08611	0.000989149	0.00934868
Pamr1	1.08549	2.52203e-20	1.84406e-17
Krtap3-3	1.08533	6.122e-05	0.00105664
Kif26b	1.08413	4.41084e-05	0.000814613
Lrrc75b	1.08237	0.00015291	0.00219421
Sdccag8	1.08152	1.34778e-06	4.37989e-05
Adgre4	1.07776	0.000164142	0.0023325
Gm13140	1.07646	0.000564612	0.00615335
Haus8	1.07468	7.07383e-07	2.51747e-05
Gli1	1.07464	7.94429e-08	3.98105e-06
Sytl4	1.0724	0.000231683	0.00308004
Olfm2	1.07129	8.53479e-07	2.94615e-05
Cpxm2	1.06887	1.27365e-13	2.96927e-11
Dclk3	1.06768	0.000598335	0.0064337
Tead2	1.0654	9.58182e-07	3.24677e-05
Slc16a7	1.0645	6.76341e-06	0.000173796
Aqp4	1.06379	4.06669e-05	0.000762433
Ankef1	1.06174	0.000114083	0.00174552
6430571L13Rik	1.06121	6.3422e-07	2.31147e-05
Gm12224	1.06023	1.256e-08	7.89222e-07
Ces2e	1.05224	0.000174388	0.00244569
Itgb3bp	1.04956	9.75951e-07	3.29123e-05
Gm13177	1.04892	7.78612e-13	1.56559e-10
Nek2	1.04712	4.25744e-11	5.26809e-09
Mki67	1.04477	6.93793e-05	0.0011674
Alcam	1.03928	4.63867e-10	4.16859e-08
Igsf10	1.03526	1.0317e-11	1.58056e-09
Pdzd7	1.03492	0.000614651	0.00657399
Cdkn3	1.03369	3.64202e-05	0.000696618
Prss35	1.03109	2.32977e-05	0.00048981
Xirp2	1.02911	3.3784e-16	1.20766e-13
Pycr1	1.02344	1.30328e-06	4.25246e-05
Ephx2	1.01925	2.18086e-08	1.26192e-06
Bub1b	1.01825	2.22937e-09	1.73603e-07
Hmmr	1.01774	0.000123338	0.00185076
Lhx2	1.01762	7.54755e-08	3.79406e-06
Lmnb1	1.01723	1.94401e-10	1.9792e-08
Tubb2b	1.01678	7.2256e-09	4.82287e-07
AI427809	1.01157	0.000855188	0.00844997
Opn3	1.01041	0.000368254	0.0044174
Hoxb2	1.00847	3.63632e-05	0.000696355
Stmn1	1.00732	1.45967e-08	9.10088e-07
Pdia6	1.00192	4.41823e-16	1.54503e-13
Pcdhgb6	1.00065	0.00085856	0.00847808
Ror2	0.996825	3.00575e-05	0.000599138
Aldh1b1	0.995306	4.61151e-05	0.000842964
Col14a1	0.985787	5.87037e-14	1.4989e-11
Gm5778	0.979317	0.000654449	0.00689421
Ptch2	0.974204	6.45168e-07	2.33958e-05
Ppapdc3	0.971867	2.9306e-10	2.82285e-08
Unc13d	0.971172	1.39527e-06	4.51595e-05
Krtap1-3	0.969357	0.000391419	0.00462628
Cldn8	0.968788	4.4308e-05	0.00081549
Prkar1b	0.968248	3.50579e-05	0.000677
Bach2	0.966332	1.76792e-08	1.06421e-06
Dusp2	0.963066	2.73284e-06	7.97831e-05
Krt17	0.960925	1.87851e-09	1.50337e-07
Skint3	0.959187	5.73258e-10	5.01165e-08
Cit	0.957938	1.12975e-08	7.21154e-07
Mlph	0.954698	0.000260071	0.00335755
Naalad2	0.951038	0.000359805	0.00433665
Slc7a10	0.94805	0.000131449	0.00194525
Kif15	0.943275	0.000168479	0.00237732
Aspa	0.939346	1.16112e-05	0.000273869
Fcgbp	0.938683	1.8226e-11	2.61771e-09
Hspa1l	0.937745	3.08487e-10	2.95376e-08
Camkmt	0.936223	0.000673577	0.00705874
Usp35	0.93602	2.33243e-05	0.00048981
Gdf11	0.936011	6.30607e-05	0.00108081
Msmp	0.935892	0.000951739	0.00911833
Bub1	0.931477	7.42597e-06	0.000186539
Vpreb3	0.930715	0.000685505	0.00715576
Ccl27a	0.927422	3.37616e-07	1.35434e-05
Cd209e	0.926517	0.000474915	0.0053875
Hdac9	0.924164	7.27929e-06	0.000184984
Rptn	0.923369	7.70663e-07	2.67751e-05
C3	0.922093	7.39337e-17	3.04948e-14
Gm11223	0.920205	9.63087e-07	3.25467e-05
Kif20a	0.919849	7.8839e-10	6.85515e-08
BC034090	0.919698	1.69503e-06	5.31505e-05
Rspo2	0.918057	0.00028688	0.00361657
Ccl7	0.91588	5.32058e-07	1.99588e-05
Akap12	0.91434	6.16028e-08	3.20693e-06
Irx2	0.912968	6.50079e-07	2.34466e-05
Oasl2	0.910844	2.58133e-07	1.0884e-05
Pgr	0.910441	0.000549137	0.00602553
Jchain	0.909466	6.48479e-07	2.34414e-05
Piwil2	0.908226	0.000864924	0.00852
Ttc12	0.906609	0.000285704	0.00360457
Ect2	0.905335	7.41925e-06	0.000186539
Kcnn1	0.901234	0.000675152	0.00706603
Scrg1	0.900423	0.000980872	0.00929776
Baiap2l2	0.899038	3.4371e-05	0.000669367
Cd72	0.898836	2.00231e-08	1.17551e-06
Pnck	0.897942	0.000838654	0.00832753
Hsph1	0.897359	1.62672e-10	1.71029e-08
Ccr5	0.89671	2.34826e-05	0.000491211
Tspan8	0.896159	1.25333e-10	1.36224e-08
E2f7	0.896139	0.000251219	0.00327215
Unc45b	0.894938	1.98363e-11	2.79901e-09
Gamt	0.89348	1.14657e-05	0.000271054
Robo1	0.890541	6.8396e-07	2.44186e-05
Miat	0.890426	2.64868e-07	1.11072e-05
Cpa3	0.889035	4.12559e-13	8.84856e-11
Tigd4	0.886317	1.18859e-07	5.55805e-06
Cdc20	0.88502	5.45099e-12	8.85704e-10
C330027C09Rik	0.8838	1.32706e-06	4.32127e-05
Grip1	0.883681	2.38766e-05	0.000498805
Cers6	0.882539	3.03554e-07	1.24565e-05
BC052040	0.882096	4.66524e-06	0.000127086
Ifi203	0.880594	9.967e-06	0.000239297
Armcx4	0.87908	0.000226676	0.00302347
Pyhin1	0.878715	6.33401e-05	0.00108392
Specc1	0.877671	1.10424e-08	7.10513e-07
Sprr1a	0.8775	3.92322e-09	2.81736e-07
Top2a	0.877354	6.12926e-08	3.20114e-06
Asb10	0.875814	5.77858e-05	0.00100709
Chek2	0.87406	5.74246e-05	0.00100406
Il13ra2	0.873883	0.000737868	0.00755047
Fam64a	0.871536	2.07601e-05	0.000447051
Atf5	0.869234	5.53122e-15	1.74461e-12
Lrfn3	0.86828	0.000441618	0.00508683
Ddx60	0.867511	9.11361e-06	0.000221119
Tsga10	0.867278	0.000350486	0.00424543
Marcksl1	0.863658	6.35353e-12	1.01191e-09
Atp6v1b1	0.858909	0.000312639	0.00388949
Hamp2	0.856328	0.000349695	0.0042417
Cep57l1	0.855378	3.6881e-05	0.000701261
Isoc2b	0.855028	1.92409e-06	5.94068e-05
Lamb1	0.85281	1.87578e-14	5.58773e-12
Mill1	0.851984	1.2142e-08	7.6896e-07
Micalcl	0.851023	2.4888e-07	1.05633e-05
Gm15428	0.848909	0.000120865	0.00182215
Spef1	0.848565	1.61265e-06	5.09649e-05
Kif11	0.846379	2.24627e-07	9.68875e-06
Knstrn	0.846325	1.96921e-07	8.60779e-06
Ldoc1l	0.845249	3.67239e-05	0.00069993
Spdl1	0.842084	0.000752701	0.00766326
Mill2	0.841922	0.000172096	0.00242411
Asb15	0.840396	3.68725e-05	0.000701261
Zmynd15	0.837544	0.000964291	0.00918389
Arhgef25	0.837292	5.0756e-10	4.51084e-08
Hoxc13	0.834281	4.05192e-05	0.000760857
Eef1a2	0.833875	1.34796e-10	1.45526e-08
Acot11	0.833059	2.28109e-05	0.000483447
Ift80	0.83242	2.69724e-05	0.000550608
Ivl	0.832258	1.47459e-07	6.68458e-06
2610020H08Rik	0.831344	0.000342227	0.0041705
Pfkl	0.828849	2.28924e-10	2.29959e-08
Fcer1a	0.828048	0.00070743	0.00732757
Tpx2	0.827586	2.88722e-06	8.36825e-05
Dkk2	0.826424	3.28915e-05	0.000648398
Myh2	0.825617	2.09795e-08	1.21833e-06
BC100530	0.825354	8.32534e-10	7.16157e-08
Myh11	0.822083	1.74957e-06	5.46476e-05
Psors1c2	0.821903	0.00049388	0.00554841
Rnf150	0.82084	9.44211e-08	4.56937e-06
Fbn1	0.820443	1.95716e-13	4.3844e-11
Mad1l1	0.820084	1.26622e-07	5.853e-06
Gsdmc	0.819876	2.34619e-05	0.000491211
Enox2	0.817682	8.18642e-10	7.07993e-08
Catsperg1	0.816382	0.000499275	0.00558967
Mpp7	0.816373	7.88967e-09	5.18013e-07
Eme1	0.81622	0.000349735	0.0042417
Gm23455	0.81614	0.000469595	0.00533468
6330408A02Rik	0.81603	0.000226223	0.00302217
Parpbp	0.815614	0.000516441	0.0057531
Pdia4	0.814777	2.6645e-12	4.60873e-10
Kptn	0.814262	2.39119e-06	7.1363e-05
Magi1	0.813899	3.10609e-08	1.74092e-06
Hps1	0.810738	5.41781e-07	2.01065e-05
Dusp26	0.810535	0.000477781	0.00540857
Hsp90ab1	0.809668	3.53323e-11	4.54684e-09
Nipsnap1	0.808205	8.57358e-06	0.000210236
Zfhx2	0.807978	7.22876e-07	2.55565e-05
C130079G13Rik	0.806936	1.98776e-10	2.01102e-08
C4b	0.805294	1.1885e-12	2.27598e-10
Eepd1	0.803401	1.84157e-06	5.72988e-05
Gnao1	0.803323	4.66037e-05	0.000847527
Kcna7	0.803249	2.93577e-05	0.000588105
Rasgrp4	0.800554	1.57723e-06	5.02403e-05
St14	0.800361	3.8613e-09	2.78533e-07
Fam114a1	0.800259	3.38599e-07	1.3549e-05
5930412G12Rik	0.800238	1.5433e-05	0.000345279
Kif2c	0.79725	4.11702e-06	0.000114727
Ccdc112	0.797149	0.000410561	0.00479266
Shox2	0.796661	0.000714234	0.00737431
Nkd1	0.796382	4.65716e-05	0.000847527
Mis18bp1	0.795779	4.71936e-05	0.000854905
Cdc25c	0.794726	0.000614085	0.0065723
Kif20b	0.79447	0.000469312	0.00533468
Slc1a3	0.793961	8.43789e-09	5.49522e-07
Plb1	0.793789	5.42481e-06	0.000144956
Fuz	0.793183	6.62918e-07	2.38029e-05
Nucb2	0.789135	8.32673e-09	5.44487e-07
Fanci	0.788636	0.000913521	0.00886837
Cd209d	0.788153	2.66259e-09	1.9647e-07
BC016579	0.787878	3.1993e-06	9.10471e-05
Chn2	0.78341	7.36777e-06	0.000186349
Athl1	0.782368	9.83885e-11	1.08403e-08
Maml3	0.781716	1.43729e-07	6.54962e-06
Ttc21b	0.781689	5.1875e-07	1.96807e-05
Sorcs2	0.781012	9.91499e-08	4.73272e-06
Tenm2	0.779016	2.83407e-07	1.17497e-05
Susd2	0.778827	1.47656e-11	2.17907e-09
Slc46a2	0.778563	1.32259e-15	4.52663e-13
Galnt18	0.776823	7.0805e-09	4.7457e-07
Nav2	0.77671	8.21993e-08	4.10639e-06
Fhod3	0.776003	1.6223e-07	7.24898e-06
Acot7	0.772871	4.60934e-08	2.48811e-06
Pja1	0.771776	2.24656e-09	1.73741e-07
Snd1	0.767185	1.63127e-11	2.38552e-09
Eif3a	0.766357	0.000119179	0.0018052
Klhl31	0.764129	6.98814e-11	8.14574e-09
Hdac8	0.762745	2.32411e-05	0.000489717
Hrc	0.762426	5.29022e-05	0.000941355
Tcrg-C1	0.761943	0.000594135	0.00640138
Zfp783	0.761164	0.00053828	0.0059388
Ccnb1	0.759501	9.58732e-07	3.24677e-05
Myh1	0.758197	4.8862e-07	1.87588e-05
Nuf2	0.757257	0.00012386	0.00185513
Sp6	0.756526	8.96745e-06	0.000218231
Capn3	0.753975	2.60193e-08	1.48949e-06
Aspm	0.751786	0.000256967	0.00332804
Mcm10	0.751637	0.000121629	0.00182776
Zfat	0.750768	0.000749806	0.00764346
H19	0.750405	8.97814e-10	7.60117e-08
Sema3b	0.750389	6.23334e-08	3.2241e-06
Car11	0.749884	4.38641e-05	0.000811965
Mrgprb2	0.748333	0.000323988	0.00399975
Wdr6	0.747679	7.82119e-09	5.15622e-07
Clca3a2	0.747507	1.10517e-05	0.000262596
Spag5	0.747373	0.000463692	0.00528629
Gpx2	0.747195	0.00037758	0.00449908
Rcn3	0.746938	2.72995e-07	1.13767e-05
Srbd1	0.746585	4.17889e-06	0.000115899
Rtn1	0.744912	0.00100585	0.00947864
Cald1	0.744008	4.77694e-07	1.84273e-05
Thrsp	0.742335	0.000963504	0.00918277
Xrcc4	0.742119	0.000109603	0.00168554
Actn3	0.741812	2.06642e-08	1.2056e-06
Ccna2	0.741632	5.89372e-06	0.000155166
Kif4	0.74123	1.26292e-06	4.13753e-05
Dnajc27	0.736983	4.8537e-06	0.000131221
Nr1h3	0.735522	0.000174187	0.002445
Cd3g	0.735512	0.00044177	0.00508683
Pcca	0.73441	8.97239e-08	4.41376e-06
A230050P20Rik	0.73414	0.000383114	0.0045549
Anp32-ps	0.732908	0.000120122	0.00181436
Calr	0.732334	5.40586e-13	1.12933e-10
Ccdc167	0.731304	0.000327913	0.00403581
Larp7	0.729285	0.00016516	0.0023449
Apcdd1	0.728491	9.84584e-10	8.29216e-08
Trim56	0.728204	1.1116e-06	3.69932e-05
Acox2	0.727933	0.000114581	0.00174873
Kif22	0.7277	5.20428e-08	2.77205e-06
Prc1	0.726594	1.48593e-05	0.000334304
Arsa	0.724354	6.93946e-09	4.67063e-07
Slc9a2	0.723662	8.48776e-05	0.00137056
Anp32a	0.723105	3.76217e-08	2.07255e-06
Oxct1	0.722083	2.15746e-11	2.9918e-09
Cpne5	0.722011	4.49962e-05	0.00082721
Pgm5	0.720896	3.76539e-05	0.000713428
Smc1a	0.72057	5.47794e-06	0.000146133
Dtnb	0.719769	2.23173e-06	6.75997e-05
Gli2	0.718662	0.000292071	0.00366488
Sprr4	0.717984	6.06321e-05	0.00104942
Lipc	0.717395	0.000941468	0.00906331
Malat1	0.717277	8.26396e-05	0.00134141
Arg2	0.717092	0.00031998	0.0039533
Marcks	0.716074	2.01346e-06	6.18101e-05
Kif23	0.71566	0.000131584	0.00194546
Edn1	0.714101	0.00069872	0.00725604
Gpr153	0.713833	8.17004e-06	0.000201879
Rtn4ip1	0.712769	0.00089811	0.00873986
Rnpep	0.709488	4.12992e-11	5.19015e-09
Ahcy	0.709419	0.000228418	0.00304419
Gm13498	0.708986	0.000277174	0.0035246
Fmn1	0.708735	1.03717e-05	0.000247537
Spry4	0.7065	6.64204e-05	0.00112943
Ldhd	0.706119	0.000272902	0.00348693
Egr2	0.705824	1.40738e-06	4.54601e-05
Naprt	0.705478	2.42633e-06	7.22777e-05
Gm5593	0.704974	0.000110402	0.00169621
Anxa6	0.704518	2.64563e-12	4.60873e-10
Lrmp	0.703651	8.15146e-05	0.00132851
Asl	0.703367	1.44888e-06	4.66135e-05
Trim59	0.703259	0.000128751	0.0019106
Chid1	0.702792	5.42474e-07	2.01065e-05
Galnt10	0.702259	4.94589e-07	1.89428e-05
Myh4	0.702256	0.000770073	0.00780033
Tmtc1	0.70198	7.50699e-07	2.63449e-05
Dock1	0.701719	1.56325e-07	7.00457e-06
Nexn	0.701537	6.55619e-05	0.00111838
Rnf152	0.701474	8.36885e-06	0.000206475
Smarca4	0.700054	3.40116e-11	4.41218e-09
Ppp1r3b	0.699305	0.000592125	0.006384
Tnfaip3	0.698972	4.02843e-07	1.58439e-05
Tmtc4	0.697653	5.79681e-05	0.00100917
Adam8	0.697479	5.47563e-07	2.02485e-05
Map1a	0.697237	4.15712e-09	2.94588e-07
Samd14	0.697047	0.000441264	0.00508683
Pdia3	0.696742	7.12636e-07	2.53057e-05
Melk	0.694998	0.00025493	0.00330444
Barx2	0.694566	6.45763e-07	2.33958e-05
Creld1	0.694298	2.46641e-06	7.33358e-05
Clec11a	0.692724	3.8537e-08	2.11572e-06
Dpp4	0.692503	7.6776e-07	2.6732e-05
Socs3	0.692305	1.22073e-06	4.00749e-05
Cenpp	0.691308	0.000889067	0.00867811
Gaa	0.691025	1.64912e-07	7.34841e-06
Il2rg	0.690094	0.000494273	0.00554841
Rab13	0.689246	1.29376e-05	0.000299444
Psrc1	0.688073	5.02798e-05	0.000901673
Scd3	0.687266	0.000218056	0.00293772
Arhgef19	0.686048	6.48011e-06	0.000167857
Cacna1e	0.685378	0.0003362	0.00411576
Krt1	0.685199	2.34114e-10	2.32466e-08
Uaca	0.685044	1.56646e-05	0.00034994
Pdzd4	0.684971	0.000365495	0.00439085
Cnn2	0.684466	1.46469e-11	2.17907e-09
Col15a1	0.684162	6.39306e-09	4.35758e-07
Plcb2	0.682026	0.000567043	0.00616731
Pygb	0.681559	1.73628e-10	1.80192e-08
Asah2	0.681064	4.5537e-05	0.000836196
Trim12c	0.677987	0.000349133	0.0042417
Tesc	0.677501	0.000969181	0.00921044
Sox4	0.67643	7.61609e-05	0.00126302
Gfra2	0.675749	0.000837352	0.00832508
Ccnb2	0.675225	2.33766e-07	1.00276e-05
Asb2	0.674111	1.21014e-05	0.000283766
Fer	0.672991	8.41627e-05	0.00136201
Dzip1	0.672566	0.00011102	0.00170245
Cenpa	0.670379	1.05026e-06	3.51236e-05
Praf2	0.669807	6.46494e-08	3.33317e-06
Nusap1	0.669175	1.24604e-05	0.000289933
Emilin1	0.667447	0.000254655	0.00330354
Creld2	0.667428	1.83963e-08	1.09424e-06
Mpnd	0.666978	1.09766e-08	7.09118e-07
Flrt3	0.666273	0.000151684	0.00218187
Calml4	0.666136	0.000589262	0.00635739
Cpt1c	0.664267	1.45626e-05	0.000329606
Wfdc18	0.662784	2.72965e-07	1.13767e-05
Krt23	0.661357	4.14417e-08	2.25977e-06
Prickle2	0.661085	2.31469e-06	6.94666e-05
Rangap1	0.661046	1.07116e-09	8.9743e-08
Cep89	0.661016	0.000135173	0.00198575
L1cam	0.659594	2.50841e-09	1.89438e-07
Prkdc	0.659546	0.000284808	0.00359609
Calr-ps	0.65846	1.31865e-05	0.000304767
Sult5a1	0.658046	9.57959e-06	0.000230685
Gbp3	0.657952	0.000262727	0.00338368
Zeb1	0.657668	5.51415e-06	0.000146855
H2-Eb1	0.657474	2.38747e-10	2.35612e-08
Npl	0.656461	7.42848e-06	0.000186539
Smim1	0.656187	0.000112961	0.00173056
Krt78	0.655757	2.76338e-05	0.000559846
Fbln1	0.655584	4.96883e-08	2.6732e-06
Parp1	0.6554	1.37033e-10	1.46954e-08
Alox12e	0.65502	1.62838e-08	9.97906e-07
Eps8	0.654488	6.21281e-06	0.000161453
H2-Ab1	0.653167	5.37646e-07	2.00198e-05
Jrk	0.652959	0.000848547	0.008405
Golga4	0.65202	3.04331e-05	0.000605126
Has3	0.651857	0.000240126	0.00317132
Angpt1	0.650735	0.000153148	0.00219566
Scgb1a1	0.649293	0.000529928	0.00586802
Sel1l3	0.648999	7.19593e-07	2.54964e-05
Lurap1l	0.646511	5.2881e-06	0.000141774
2310007B03Rik	0.645657	3.2942e-09	2.38696e-07
Gm6368	0.645653	4.19148e-08	2.275e-06
Lcp1	0.644406	8.98177e-07	3.07406e-05
Fah	0.643421	2.37647e-06	7.1188e-05
Chd3	0.64314	6.35129e-07	2.31147e-05
Tspan18	0.643114	5.10898e-05	0.000913146
Smarcd3	0.642812	8.49536e-08	4.21779e-06
Mccc1	0.641688	2.41209e-07	1.0292e-05
Prickle1	0.641392	2.11792e-06	6.45242e-05
Synm	0.640764	2.52782e-07	1.07006e-05
Ophn1	0.640477	1.15088e-06	3.81712e-05
Magt1	0.639599	9.10182e-05	0.00145008
Col5a3	0.639221	3.13429e-07	1.27965e-05
Ankrd23	0.639121	6.58446e-09	4.4691e-07
Aldh1l1	0.638907	4.60604e-05	0.000842921
Jag1	0.636266	3.1424e-06	8.97845e-05
Adgre1	0.635303	3.18247e-06	9.07681e-05
Bbip1	0.635099	0.000872282	0.00855581
Postn	0.63504	6.63044e-05	0.00112865
Bnc1	0.634176	0.000226002	0.00302217
Blmh	0.633123	6.02082e-08	3.16506e-06
Hsp90aa1	0.632635	1.70074e-05	0.000376314
Cnpy4	0.63201	0.000202102	0.00275743
1700030K09Rik	0.631696	0.000582354	0.00630824
Itgb6	0.629964	1.46248e-05	0.000330414
Phkb	0.629697	5.32609e-07	1.99588e-05
Txlnb	0.628067	1.03113e-07	4.89934e-06
Cd248	0.627596	2.01825e-07	8.79824e-06
Six5	0.62714	3.43713e-05	0.000669367
Clmn	0.626789	0.00019678	0.00269841
Nnt	0.625324	6.94932e-06	0.000177439
Rnd3	0.625295	1.36149e-07	6.25742e-06
Hnrnpa1	0.624361	0.000403918	0.00473229
Fsd2	0.624262	0.000283067	0.00357973
Lgals12	0.624018	0.000149358	0.00215477
Shisa4	0.623967	5.00195e-07	1.90667e-05
Skint9	0.623114	3.44887e-05	0.000670031
Ngfrap1	0.622674	7.44485e-06	0.000186539
Ccdc91	0.622326	1.39832e-05	0.000318603
AW551984	0.622245	9.43401e-05	0.00149366
Arhgef28	0.621744	2.93407e-05	0.000588105
Cad	0.619312	1.17484e-07	5.54207e-06
Ryr1	0.619257	1.90661e-06	5.89804e-05
Klhdc8b	0.618297	6.8454e-06	0.000175064
Lap3	0.61692	2.17393e-09	1.71421e-07
Ccdc163	0.616633	1.36847e-05	0.000313078
Cep55	0.615602	0.000478273	0.00541034
Prr33	0.613955	2.89191e-07	1.19587e-05
Mdga1	0.613851	0.000271872	0.00347919
Cdk5rap2	0.613746	0.000443513	0.00510325
Epha4	0.613602	1.17273e-05	0.000275798
Cd207	0.613274	7.3163e-07	2.58092e-05
Arhgap10	0.612785	9.86338e-08	4.72209e-06
Smc4	0.612601	0.000182133	0.00253661
Hspa5	0.611892	1.47521e-07	6.68458e-06
Anp32b	0.61183	0.000214756	0.00289569
Lrig1	0.608914	8.73823e-07	3.00349e-05
Rab40b	0.608631	0.00010322	0.00160372
Rpl15	0.607486	1.23315e-05	0.000287903
Stk3	0.60721	1.56848e-05	0.00034994
Hacd4	0.607117	0.000730168	0.00749074
Zrsr1	0.606447	0.00025352	0.00329413
Tspan6	0.604123	0.000172826	0.00243013
Ncapd2	0.60322	0.000157869	0.00225732
Hyou1	0.602378	3.46545e-08	1.9356e-06
Jsrp1	0.601083	0.000683872	0.007148
Dsg2	0.600961	0.000862436	0.00851114
Psmb9	0.600837	0.000119954	0.00181352
Pard3	0.600168	9.13346e-08	4.46568e-06
Trim72	0.599927	4.98048e-05	0.00089515
Pck2	0.597528	0.000106993	0.00165158
Acads	0.597337	5.5314e-05	0.000974568
Egflam	0.596469	0.000433349	0.00502585
Ift122	0.596073	0.000176397	0.00246742
Klhl30	0.595338	0.000134553	0.00197844
Dusp1	0.594635	0.000540185	0.00595165
Gngt2	0.593082	1.36009e-05	0.000311659
Smtn	0.592981	5.35555e-05	0.000949827
Penk	0.592488	1.33628e-05	0.000307958
C1s1	0.591545	2.24661e-07	9.68875e-06
Mllt3	0.591338	2.07523e-06	6.34642e-05
Rbm45	0.591128	4.16077e-06	0.000115596
Ssc5d	0.590764	1.62668e-08	9.97906e-07
Tle2	0.588605	0.000558764	0.00609788
Gm10167	0.587738	0.000917979	0.00890091
Heph	0.587361	2.79384e-06	8.12689e-05
Psd3	0.586948	3.78741e-06	0.000106511
Gpd1	0.586663	9.27115e-08	4.50561e-06
Sox21	0.586417	0.000100602	0.00157573
Pdzd2	0.58634	1.63154e-08	9.97906e-07
Myh9	0.585809	1.18383e-07	5.55192e-06
Dapp1	0.585733	4.82289e-05	0.000869742
Ephb3	0.585234	2.10247e-06	6.41752e-05
Ctsz	0.585192	2.58467e-07	1.0884e-05
Kcnj12	0.584238	0.000129641	0.00192203
Plxna3	0.583438	3.20663e-07	1.3009e-05
Fkbp4	0.582688	1.48296e-09	1.20479e-07
Irx4	0.582628	0.000473524	0.00537552
Vwf	0.582559	8.0406e-05	0.00131712
Rasgef1b	0.581236	1.75984e-05	0.000387792
Rpl31	0.58107	0.000226086	0.00302217
Rrbp1	0.579873	2.54603e-06	7.501e-05
Dynll2	0.579156	0.000505052	0.00564186
Aebp1	0.578732	1.23772e-08	7.80781e-07
Macrod1	0.578188	2.5713e-06	7.5616e-05
Tap2	0.577753	2.0456e-05	0.000441094
Mina	0.577719	5.79869e-06	0.000153651
Col11a1	0.576686	2.41205e-05	0.000503245
Apobr	0.575732	0.000945158	0.00907941
Serf1	0.575303	0.00011701	0.00177569
Stat1	0.574805	2.16514e-05	0.000463145
Bod1l	0.57387	6.69016e-05	0.00113641
Sytl1	0.57266	0.000535576	0.00591708
Ccl8	0.572191	0.000114263	0.00174552
Cgnl1	0.571073	1.58826e-05	0.000353371
Lpl	0.569624	0.000384363	0.00456299
Fam13a	0.569361	3.99555e-05	0.000753488
Ppp1r1a	0.568157	7.81738e-05	0.00128843
Lppos	0.567613	0.00010201	0.00159005
Gm12791	0.567219	0.000805673	0.00808992
Mpst	0.566191	2.57936e-05	0.000531944
Utrn	0.565428	5.07616e-06	0.000136833
Gm5844	0.565246	0.000643336	0.00680082
Sdr16c5	0.565139	3.55557e-08	1.96546e-06
Speg	0.564069	1.23757e-05	0.000288514
Eprs	0.562987	1.7582e-05	0.000387792
Exoc4	0.562557	2.19778e-06	6.67048e-05
Itgb7	0.562448	0.000448886	0.00514729
Tspan11	0.562341	8.65664e-05	0.00139112
Slc30a1	0.562066	0.000588391	0.00635226
Prss36	0.56196	0.000599558	0.00643824
Abcb8	0.561683	6.63046e-05	0.00112865
Lynx1	0.561619	5.33216e-07	1.99588e-05
H1f0	0.561032	3.31447e-07	1.33291e-05
Scaper	0.560631	0.000604634	0.00648842
Hnrnpa2b1	0.560361	3.62901e-05	0.000695784
Tmcc2	0.560296	0.000327905	0.00403581
Tmem106a	0.560265	9.41818e-06	0.000227821
Evc	0.558963	6.8462e-07	2.44186e-05
Gbp2	0.557884	3.23909e-05	0.000640098
Ccl22	0.557397	0.00106614	0.0099535
Srcin1	0.557128	2.7673e-05	0.000559934
Cobl	0.556774	9.67047e-08	4.64356e-06
Cecr2	0.556691	0.000257164	0.00332804
Krt15	0.556457	5.32703e-05	0.000945813
Comp	0.556235	2.74412e-05	0.000556645
Racgap1	0.555682	1.53979e-05	0.000344972
Col6a2	0.555149	6.14829e-07	2.24776e-05
Phldb2	0.554768	0.000963369	0.00918277
Aldh7a1	0.554466	3.3009e-05	0.000649918
Rhbdl3	0.553356	0.00103792	0.00973525
Mapkap1	0.552823	1.65673e-07	7.36191e-06
Nxn	0.552774	5.57557e-06	0.000148246
Kifc1	0.552501	0.000874871	0.00857075
Hoxd8	0.550515	0.000302067	0.00377256
Smox	0.550479	7.53957e-05	0.0012542
Kif18b	0.549875	0.000995577	0.00940391
Col11a2	0.549864	0.000221673	0.00297649
Akt2-ps	0.547695	7.29395e-06	0.000185064
Arap1	0.547062	3.64268e-06	0.000102981
Smarce1	0.546748	6.7157e-05	0.00113834
Gm9755	0.545662	1.78442e-06	5.56283e-05
Gsdmd	0.545434	2.79874e-05	0.000564875
H2-DMa	0.543781	2.99492e-05	0.000598464
Itgax	0.543364	0.000615545	0.00657695
Trabd2b	0.543109	0.000466795	0.00531087
Ppm1m	0.54293	0.000819635	0.00818414
Def6	0.542899	4.19361e-05	0.000783489
H2-DMb1	0.542513	0.000184696	0.00256273
Vill	0.542175	0.00018608	0.00257819
Frem2	0.542122	3.60675e-05	0.000693998
Incenp	0.541687	0.00015029	0.00216627
Rai14	0.541666	1.00909e-05	0.00024191
Smtnl1	0.541547	0.000290966	0.00366187
Dync2li1	0.540638	0.000330401	0.00406332
Rhov	0.540562	3.65513e-05	0.000698294
Rufy1	0.53997	1.20851e-06	3.97549e-05
Tec	0.539727	1.74314e-05	0.000385166
Muc15	0.539649	0.000193508	0.00265815
Kiz	0.539228	5.75826e-05	0.00100476
Tbc1d5	0.538757	4.49392e-07	1.75034e-05
Slc27a3	0.538429	0.000104215	0.00161659
Cep63	0.538189	0.000190925	0.00263172
Fzd1	0.537734	4.21668e-06	0.000116746
Xdh	0.537056	8.85705e-08	4.37038e-06
Gm10110	0.536355	0.00018232	0.00253703
Slc40a1	0.53612	0.000101638	0.00158579
Fras1	0.535835	0.000979827	0.00929334
Ttn	0.53547	2.80437e-05	0.000565303
Ndrg4	0.535158	8.39001e-05	0.0013605
Tbc1d16	0.534947	0.000871902	0.00855581
Gm8806	0.534794	0.000812947	0.00813757
Exd2	0.53455	5.05525e-07	1.92243e-05
Tmem132a	0.5338	0.000848356	0.008405
Zfp692	0.533594	4.7484e-07	1.83612e-05
Dlx3	0.532816	0.000784038	0.00791219
Cdh3	0.531945	0.000134184	0.00197482
Tpsb2	0.531463	0.000476222	0.00539472
Creb3l1	0.530281	1.62811e-06	5.12287e-05
Nde1	0.530251	7.66925e-07	2.6732e-05
Ppm1b	0.529373	1.93884e-05	0.000420892
Spink5	0.528756	0.000105678	0.00163456
Ctnna1	0.528414	1.27473e-06	4.16774e-05
Stbd1	0.528245	0.00028035	0.00355622
Stx4a	0.527077	4.24176e-05	0.000789734
Cux1	0.526482	4.83315e-06	0.000130885
Flg2	0.525142	0.000764147	0.00775036
Emilin2	0.525131	3.73378e-06	0.000105371
Alg14	0.524517	3.44446e-05	0.000669983
Rftn1	0.524243	8.14349e-05	0.00132851
Cdc37	0.52423	2.25655e-06	6.79755e-05
Unc5b	0.524114	4.36054e-05	0.000808106
Gm6085	0.522762	0.00017836	0.00248838
Dclk1	0.52053	0.000742314	0.00758631
Gm11675	0.519089	2.94329e-06	8.48489e-05
Foxm1	0.519057	0.000690499	0.00718923
Sh3kbp1	0.518368	3.30587e-07	1.33279e-05
Rbm6-ps1	0.51665	0.000214508	0.00289569
Nynrin	0.516339	0.000344495	0.00419179
Atg7	0.515541	8.0225e-05	0.00131549
Neil1	0.515311	0.000820507	0.00818776
Calm3	0.513759	4.52242e-06	0.000123931
Zhx2	0.513188	0.000968376	0.00921044
Dtx3	0.512411	2.23567e-06	6.75997e-05
Palld	0.512257	0.00049236	0.00554241
Arl3	0.512138	0.000640446	0.00678224
Pcx	0.511928	0.000222965	0.00299133
Asb11	0.511704	0.000244675	0.00321461
D10Jhu81e	0.511312	7.63128e-06	0.000190616
Nebl	0.51074	0.00104682	0.00981301
Anxa9	0.510142	9.55775e-06	0.000230504
Ptrh1	0.509471	0.000521567	0.00580216
Mmp14	0.509391	1.91035e-05	0.000415269
Sema3c	0.50893	0.00044894	0.00514729
Aldh18a1	0.507879	9.18498e-05	0.00146142
Tril	0.507253	0.000205992	0.00279864
Col6a3	0.506855	1.14751e-05	0.000271054
Mr1	0.506598	0.000708688	0.00733116
Arl15	0.50643	0.00103204	0.00969142
5730409E04Rik	0.505239	0.00064347	0.00680082
Col3a1	0.505024	2.55927e-05	0.000529156
Murc	0.504811	0.000116993	0.00177569
Hal	0.503653	1.1632e-05	0.000273958
As3mt	0.503253	0.000668716	0.00701694
Inppl1	0.502507	1.52978e-05	0.000343209
Card14	0.502309	0.000772625	0.00781664
Spop	0.502113	0.000198234	0.00271386
Krt79	0.501138	0.000100902	0.00157796
Sulf2	0.50046	9.98318e-07	3.35961e-05
Cmya5	0.500155	3.78049e-06	0.000106502
4930402H24Rik	0.500086	0.000736266	0.00753888
Lmo7	0.499973	0.000237958	0.00314527
Soat1	0.499306	7.37433e-05	0.00123309
Slc38a4	0.499015	0.000246503	0.00323166
Agtrap	0.498719	0.000779818	0.00787454
2310046K23Rik	0.497781	9.10468e-05	0.00145008
Tcf20	0.497682	0.000825033	0.00822782
Vcl	0.497599	3.32528e-05	0.000653118
Tcaf2	0.497251	0.000103286	0.00160372
Gm4204	0.496653	0.000533026	0.00589296
Dock2	0.496635	0.000360813	0.00434434
Nudt2	0.496463	0.000253991	0.00329758
Tln2	0.494821	2.47465e-06	7.34366e-05
Cd55	0.494803	0.000543729	0.00597842
Ehf	0.494245	0.000279846	0.00355296
Cdc25a	0.493918	0.000953588	0.00912124
Josd2	0.493678	0.0001459	0.00212009
Lonp2	0.493291	7.82812e-07	2.71386e-05
Vcp-rs	0.492824	0.000102683	0.00159745
Hs3st3b1	0.49256	0.000244718	0.00321461
Nkd2	0.492188	3.50274e-05	0.000677
Mndal	0.49217	0.000714816	0.00737558
Mgat5	0.491832	3.69767e-05	0.000702251
Arhgap24	0.491675	4.34891e-05	0.000806881
Ptch1	0.491	0.000219003	0.00294556
4933431E20Rik	0.490673	0.000272911	0.00348693
2610035D17Rik	0.49019	0.000814588	0.00814892
Cfdp1	0.488949	1.94983e-05	0.000422707
Tnnt3	0.488331	4.12236e-06	0.000114727
Mrfap1	0.48827	6.99611e-05	0.00117596
Prkch	0.487289	1.32258e-05	0.000305236
Plcg2	0.486212	1.57616e-05	0.000351165
Uba7	0.486041	0.000689547	0.00718397
Ckap2	0.485121	0.000819587	0.00818414
Ralbp1	0.484432	4.42258e-06	0.000121402
Arhgef17	0.484415	0.000251636	0.00327493
N28178	0.484111	0.00084218	0.00835223
Smdt1	0.483072	4.22121e-05	0.000787731
Krt6a	0.482991	0.000250675	0.00326883
Tcaf1	0.482855	0.000189893	0.00262199
Pim3	0.48149	0.000904668	0.00879836
Zc3h13	0.481422	0.00100742	0.00948234
Kdm5c	0.481222	6.55688e-07	2.3596e-05
Foxo4	0.48114	8.14794e-05	0.00132851
Hras	0.478706	4.41016e-05	0.000814613
Pdlim2	0.477387	7.10904e-05	0.00119369
Zfp532	0.476906	4.34554e-05	0.000806881
Tpm2	0.476767	4.34666e-06	0.000119522
Aadac	0.476596	1.11259e-05	0.000263582
Map2	0.473041	6.78494e-05	0.00114405
Slit2	0.472567	0.000335309	0.00411111
Nbas	0.472156	0.00103362	0.00970056
Adprh	0.471649	8.20374e-05	0.00133433
Telo2	0.471142	8.19395e-05	0.00133409
Glt8d1	0.470749	8.62906e-05	0.00138807
Rps6kc1	0.470108	0.000333206	0.00409157
Acvrl1	0.469602	8.75163e-05	0.00140218
Fam50a	0.469448	0.000441502	0.00508683
Cdc25b	0.469296	1.37018e-05	0.000313078
Ampd1	0.469153	1.18192e-05	0.000277554
Adtrp	0.469136	0.000177965	0.00248502
Nnmt	0.469117	0.000808795	0.00810609
Rpl27a	0.467543	6.36959e-05	0.00108885
Proser2	0.467098	0.000849847	0.00840753
Cd99l2	0.467062	7.74517e-06	0.000192267
Anln	0.467044	0.00022144	0.00297585
Gm11964	0.466915	0.000274356	0.00349983
Ccng1	0.466732	0.000326632	0.00402621
B3gnt9	0.466456	3.66363e-05	0.000699088
Col4a1	0.466402	0.000399528	0.00469795
Stip1	0.465739	7.42451e-06	0.000186539
Vcan	0.463981	0.000499338	0.00558967
Dgcr6	0.463958	4.42094e-05	0.00081549
Rbm6	0.463733	0.000236691	0.00313367
Lsr	0.461849	0.000622327	0.00662809
Cap2	0.461199	0.00062526	0.006649
Fam111a	0.461125	0.000371069	0.00444785
Cdc5l	0.460961	0.000401348	0.00470903
Stab1	0.460712	4.76637e-05	0.00086245
Sae1	0.459019	2.41965e-05	0.000504177
Tomm40l	0.457733	1.89905e-05	0.000413932
Yipf7	0.457598	0.000432577	0.00502414
Cdc42ep2	0.457032	0.000453778	0.00519536
Wfdc5	0.456642	0.000787375	0.00793384
Acss2	0.456123	1.89491e-05	0.00041359
Nfe2l3	0.456033	0.000377576	0.00449908
Slc38a10	0.455544	0.000155061	0.00222111
Obscn	0.455423	6.77401e-05	0.00114341
Gtf2i	0.454529	1.34656e-05	0.000309436
Srsf9	0.454166	0.000411361	0.00479851
Tmem164	0.454126	5.36283e-05	0.000950071
Xist	0.453531	0.000416221	0.00485169
Cdh1	0.452726	0.000319052	0.00394774
Zscan29	0.451459	0.00100691	0.00948234
Mical2	0.451178	0.000107579	0.00165758
Nudc	0.450247	0.000247973	0.00324564
Sipa1l3	0.449884	0.000482754	0.00544953
Ctif	0.449249	0.000556257	0.00607877
Vps13b	0.448596	0.000399133	0.00469675
Igsf9	0.448568	5.13865e-05	0.000917429
Msn	0.44834	0.000763639	0.00775009
Fkbp15	0.446727	1.47574e-05	0.000332942
Hadha	0.446282	2.1332e-05	0.00045692
Rcn1	0.446097	0.000125841	0.00188219
Prob1	0.445274	0.000955548	0.00913307
Myo18a	0.444234	0.00053996	0.00595165
A430105I19Rik	0.443508	0.000147296	0.00213076
3830406C13Rik	0.443482	0.000274169	0.00349983
Cand2	0.442901	0.000196938	0.00269841
Cspg4	0.442485	0.000497726	0.00557939
Acadl	0.442432	3.0036e-05	0.000599138
Nfkb2	0.442	0.000852112	0.00842475
Bcam	0.441773	0.000494068	0.00554841
Mlxipl	0.439939	0.000362288	0.00435883
Pxdn	0.439464	6.75086e-05	0.0011419
Pdrg1	0.439095	9.26259e-05	0.00147231
Gcc1	0.438396	0.000595164	0.00640389
Plekha6	0.437358	7.95523e-05	0.00130579
P4ha1	0.437164	7.93209e-05	0.00130466
Map3k4	0.435796	0.000132952	0.00196028
Nck2	0.435506	0.000748982	0.0076399
Antxr1	0.43536	0.000187717	0.00259863
Serpinb6e	0.43421	0.000184805	0.00256273
Cachd1	0.434207	0.000249578	0.00326134
Vcp	0.433891	0.000438674	0.0050657
Pcmtd1	0.433667	0.000802727	0.00806537
Dsp	0.43098	0.000447076	0.0051369
Mfsd7a	0.430608	0.000880815	0.00861848
Myh7	0.430182	2.30185e-05	0.000487204
Sord	0.428583	0.000396537	0.00466962
Drosha	0.428174	0.000204385	0.0027815
Idh2	0.426837	0.000174982	0.00244975
Cdca3	0.42637	0.000969369	0.00921044
Adgra3	0.425529	5.75897e-05	0.00100476
Flot1	0.425262	0.000532954	0.00589296
Eef1d	0.423921	8.67348e-05	0.00139243
Pvrl4	0.423916	4.62179e-05	0.000843884
Ascc3	0.423889	0.000212507	0.00287502
Mroh1	0.423868	0.000407127	0.00475658
Gramd1a	0.423703	0.000266813	0.00342808
Vps52	0.423008	0.000213783	0.00288984
Dll1	0.421688	0.000988134	0.00934827
Khdrbs1	0.421539	0.000827494	0.00824214
Plk2	0.4214	0.000192216	0.00264725
Phf21a	0.421152	0.000609886	0.00653606
Spg20	0.419405	0.000545913	0.00599424
Acadsb	0.418367	0.000759227	0.00771992
Sdha	0.418191	0.00038837	0.00459362
Ust	0.417767	0.000543029	0.0059748
Stac3	0.417402	0.00056607	0.00616089
Fkbp9	0.416736	0.000276529	0.00351918
Gm12966	0.416657	3.70775e-05	0.000703336
Dbnl	0.415495	0.00020102	0.00274558
Schip1	0.415439	0.000720682	0.0074076
Ifi27	0.415027	0.000747737	0.00763204
Pabpc1	0.414649	7.90406e-05	0.00130138
Homer2	0.414595	0.000401246	0.00470903
Lima1	0.414106	0.000201063	0.00274558
Svil	0.413872	0.000344928	0.00419388
Ltbp3	0.413768	0.000283822	0.00358646
Olfm1	0.413297	0.000815351	0.00815148
Mylk2	0.412506	0.000761518	0.00773833
Nono	0.412419	4.23402e-05	0.000789205
Dmtf1	0.411093	0.00050756	0.005662
Mcc	0.410703	0.000126201	0.00188318
Flnb	0.410231	2.89226e-05	0.000581561
Mfge8	0.407333	0.000292024	0.00366488
Dnajb2	0.406599	0.000184578	0.00256273
Puf60	0.406319	3.16453e-05	0.000626903
Ablim2	0.403937	0.000942058	0.00906331
Fbxo18	0.403363	0.000353261	0.00427581
Nudt5	0.403352	0.000204754	0.00278417
Fgl2	0.40233	0.000891185	0.00868824
Sh3pxd2a	0.402033	0.000349915	0.0042417
Plekhg1	0.399917	0.000422252	0.00491842
H2-K1	0.399287	8.72269e-05	0.00139894
Actn1	0.398981	0.0001442	0.00209919
Mafb	0.397599	0.000294136	0.00368495
Psmc5	0.395374	0.000923234	0.00894647
Amotl1	0.394977	0.000374455	0.00447842
Itsn1	0.394956	0.000226391	0.00302217
Syne2	0.393437	0.000392033	0.00463014
Slco3a1	0.392705	8.96682e-05	0.00143238
Ikbke	0.391638	0.00030471	0.00379967
Acadvl	0.390886	0.00010241	0.00159475
Raly	0.390366	6.11049e-05	0.00105578
Sema4g	0.390065	0.000552453	0.00605366
H2-T23	0.389482	0.000583269	0.00631167
Tap1	0.388294	0.000651706	0.00687884
Sptbn1	0.387161	0.000359771	0.00433665
Drap1	0.386882	0.0007179	0.00739318
Il11ra1	0.386544	0.000557027	0.00608306
Crispld2	0.386018	0.000674972	0.00706603
Mlec	0.385736	0.000292078	0.00366488
Klhl21	0.382523	0.000462894	0.00528093
Anxa5	0.382306	0.000126577	0.00188564
Pak1	0.381915	0.000932361	0.00900238
Gstm2	0.381731	0.000887718	0.0086702
Pacsin2	0.381002	0.000727614	0.0074693
Adssl1	0.380962	0.000871923	0.00855581
Tpm4	0.380122	0.000250761	0.00326883
R3hdm2	0.380067	0.000839314	0.00832894
Igf2r	0.378747	0.000353552	0.00427612
Ext1	0.378412	0.00024155	0.00318489
Cct7	0.378183	0.000275017	0.00350548
Agl	0.377689	0.000457588	0.00523153
H2-D1	0.375558	0.000466839	0.00531087
Pla2g4f	0.375046	0.000948947	0.00910435
Spg7	0.37385	0.000512889	0.00571748
Dis3l	0.373818	0.000953744	0.00912124
Arid1b	0.37074	0.000686456	0.00715641
Atic	0.369855	0.000692245	0.00720275
Usp20	0.368797	0.000983272	0.00931502
Capn2	0.368054	0.000166773	0.00236363
Nfe2l1	0.366662	0.000826558	0.00823793
Agrn	0.365733	0.000874073	0.00856815
Numa1	0.364939	0.00049036	0.00552763
Acin1	0.363939	0.000526106	0.00583651
Ints3	0.36288	0.000727446	0.0074693
Gm16580	0.362517	0.000148485	0.0021441
Sh3d19	0.362516	0.000763189	0.00775009
Dync1h1	0.361145	0.000702138	0.00728214
Krt5	0.359566	0.000376231	0.00449299
Vps13d	0.35856	0.000569012	0.00618454
Eif4g1	0.354557	0.00101553	0.00954748
Exoc3	0.346134	0.000863348	0.00851491
Tnc	0.345201	0.0009165	0.00889193
Fat1	0.334245	0.000612247	0.006557
Itpkb	0.328031	0.00101028	0.00950374
Flna	0.327233	0.000475448	0.00538976
Thbs4	0.31537	0.000501243	0.00560709
Ahsa1	0.309921	0.000988525	0.00934827
Tapt1	-0.306131	0.000941292	0.00906331
Lmbrd1	-0.316904	0.000744309	0.00760188
Psat1	-0.326649	0.000394571	0.00465328
Fgfbp1	-0.327686	0.00104808	0.00981341
Pon2	-0.332941	0.000942616	0.00906331
Slc22a4	-0.340867	0.000970328	0.00921411
Rab31	-0.341818	0.000963603	0.00918277
Fabp5	-0.342836	0.000730905	0.00749352
Ampd3	-0.343071	0.000657871	0.0069212
Mpzl1	-0.344915	0.000894604	0.00871102
D230025D16Rik	-0.346505	0.000552903	0.00605445
Tgfbrap1	-0.347551	0.000626587	0.00665299
Gm9790	-0.349211	0.000172641	0.00242967
Ddx26b	-0.351617	0.000529678	0.00586802
Btg1	-0.35404	0.000242288	0.00319201
Asb8	-0.355522	0.00039516	0.00465681
Prdx6	-0.355867	0.000240526	0.003174
Tpd52l2	-0.357223	0.00037736	0.00449908
Lysmd2	-0.363332	0.000580578	0.00629325
Atp6ap2	-0.364797	0.000831891	0.00828082
G6pdx	-0.366121	8.45191e-05	0.00136641
Tmem181a	-0.366286	0.000998427	0.00941976
Rnf185	-0.367838	0.000695123	0.00722802
Atp6v0a1	-0.370391	0.000444181	0.00510729
Oxa1l	-0.371063	0.000756696	0.00769906
Cdk2	-0.371397	0.000438135	0.0050657
Rnf216	-0.371708	0.00106872	0.00997179
Lgalsl	-0.372706	0.000447994	0.00514377
Gm10698	-0.37345	0.000870063	0.00855581
Apmap	-0.374594	0.00030095	0.00376445
Zmat3	-0.374698	0.000626196	0.00665299
Slc38a2	-0.375051	0.000268014	0.00343528
Pias3	-0.376183	0.000407174	0.00475658
Bin3	-0.37662	0.000554703	0.00607004
Srp9	-0.376875	0.000550994	0.00604178
Rdh12	-0.376943	7.65734e-05	0.00126855
Dusp14	-0.377066	0.000338493	0.0041344
Atf4	-0.378819	0.000718649	0.00739615
Tprgl	-0.379799	0.000849081	0.00840512
Adgrf4	-0.379946	6.19098e-05	0.0010674
Gm7266	-0.379995	8.07914e-05	0.00132074
Psmd8	-0.380069	0.000716045	0.0073788
Ppp1r12b	-0.38045	0.000437092	0.00506196
Ccl6	-0.381966	0.000495055	0.00555332
Ginm1	-0.382676	4.00676e-05	0.000754717
Psmb1	-0.382939	8.61794e-05	0.00138767
Mcur1	-0.38405	4.80202e-05	0.00086695
Nit2	-0.384536	0.000715844	0.0073788
Eif2b1	-0.385288	0.000660248	0.00693713
Rpl10	-0.385421	0.000962522	0.00918277
Fam126a	-0.386342	0.000317101	0.00392981
Cfap20	-0.386492	0.000719495	0.00740013
Sh3yl1	-0.387777	0.000480685	0.00542999
Sbf2	-0.388545	0.000267044	0.00342831
Ppap2a	-0.388838	3.6112e-05	0.000694024
Fam57a	-0.390157	0.000291156	0.00366187
Slc16a1	-0.390984	0.000768332	0.0077879
Ostm1	-0.39147	0.000208265	0.00282475
Ski	-0.391875	0.00102423	0.00962372
Msmo1	-0.392119	9.30141e-05	0.00147557
Txndc11	-0.392805	0.000249263	0.00325988
Cipc	-0.39316	5.55825e-05	0.000978227
Dazap2	-0.393574	3.80788e-05	0.000719783
Tmem18	-0.393832	0.000212132	0.00287235
Ctsl	-0.394025	0.000140404	0.00205136
Inpp5k	-0.394226	0.0010636	0.00994716
Scd1	-0.394477	0.000131809	0.001947
Adh5	-0.39535	0.000146696	0.0021259
Isca1	-0.395615	5.44918e-05	0.000961135
Gm6166	-0.39718	0.000622594	0.00662809
Ccdc115	-0.397417	0.000290243	0.00365611
Gm6467	-0.397697	0.00049089	0.00552973
Ube2e2	-0.399251	0.000214744	0.00289569
Slbp	-0.399778	0.0003134	0.00389294
Rrp1b	-0.400587	0.000867962	0.0085447
Rpa2	-0.400664	0.00083789	0.00832508
Dot1l	-0.400955	0.000309579	0.00385441
Nrep	-0.402384	0.000525142	0.00582984
Elf4	-0.403978	0.000245177	0.0032169
Chka	-0.404493	0.000669346	0.00701897
Atp1b1	-0.405168	0.000359904	0.00433665
Cutc	-0.406746	0.000837462	0.00832508
Ranbp10	-0.406834	0.000870276	0.00855581
Tmem45a	-0.407023	0.000167734	0.00237121
Lias	-0.407058	0.00045811	0.00523377
Ndufs3	-0.407543	0.000956745	0.00913907
Ncstn	-0.407544	0.000433102	0.00502585
BC004004	-0.407553	9.87215e-05	0.0015493
1810055G02Rik	-0.407781	0.000967749	0.00921044
Emc7	-0.407818	0.000104994	0.00162554
Gpalpp1	-0.408614	0.000464598	0.00529286
Degs1	-0.411788	3.45686e-05	0.000670773
Hilpda	-0.412117	0.000912372	0.00886257
Ppic	-0.41212	0.000740833	0.007576
Gm7180	-0.412589	0.000402737	0.00472189
Gpr180	-0.413121	0.000776888	0.00784989
Toe1	-0.413163	0.0006172	0.00658811
Eln	-0.413683	0.000872058	0.00855581
Elovl4	-0.413861	1.0881e-05	0.000259277
Sgk1	-0.41409	0.000123714	0.00185467
Tfdp2	-0.414276	4.05355e-05	0.000760857
Alas1	-0.415027	0.000890459	0.00868643
Cdh13	-0.415041	2.2481e-05	0.000478346
Pdk1	-0.415074	1.9734e-05	0.000426817
Nadk	-0.416945	7.51622e-05	0.00125291
Ackr3	-0.417075	0.000401	0.00470903
Slc35a4	-0.41823	0.000986757	0.00934254
Got1	-0.419984	0.000223707	0.00299879
Mpz	-0.421334	0.00106491	0.00995172
Pde8a	-0.421889	0.000121548	0.00182776
Tef	-0.422956	0.000336809	0.00411695
Naca	-0.423102	6.27479e-05	0.00107882
Tmem182	-0.423206	7.79609e-05	0.00128623
Fam76a	-0.423728	8.5843e-05	0.00138364
Echs1	-0.424653	0.000301351	0.00376654
2410015M20Rik	-0.424689	0.00019327	0.00265721
Atg13	-0.425196	0.000315983	0.003922
Capns2	-0.426085	4.63412e-05	0.000845176
Adpgk	-0.426122	0.000339772	0.00414637
Atraid	-0.426658	0.000106886	0.00165158
Mrpl41	-0.426801	0.000126017	0.00188219
Arhgap1	-0.428543	4.57781e-05	0.000838709
Gpam	-0.428713	0.00012081	0.00182215
Rps2	-0.430159	0.000156205	0.00223551
Lgals4	-0.430567	0.000116025	0.0017674
Hsd17b12	-0.431632	1.41212e-05	0.000320387
Duox1	-0.432385	0.000556172	0.00607877
Wdr45b	-0.432489	2.24373e-05	0.000478049
Rps17	-0.433835	0.000190218	0.00262423
Lrrn1	-0.433847	0.00032532	0.00401312
Prkag1	-0.434144	2.21722e-05	0.000473655
Myl12a	-0.434769	0.000375483	0.00448738
Tgfbr3	-0.43596	1.61717e-05	0.00035881
Fech	-0.437838	3.59999e-05	0.000693526
Cnot10	-0.438011	1.85236e-05	0.000405403
Adgre5	-0.439506	0.000316318	0.00392312
Ino80c	-0.43979	6.30911e-05	0.00108081
Mrps22	-0.440938	9.7223e-05	0.00153176
Tomm20	-0.441174	0.000140359	0.00205136
Pex11b	-0.441288	3.34534e-05	0.000656259
Spryd4	-0.441508	0.000810565	0.00811877
Gpr160	-0.442589	2.91107e-05	0.000584612
Abhd5	-0.443675	3.05941e-06	8.75687e-05
Sidt2	-0.444014	0.00033255	0.00408664
Tmem97	-0.444087	0.000733068	0.00751091
Lrrc28	-0.444523	2.65423e-05	0.000543898
Psmf1	-0.445501	0.000187939	0.00259948
Klk9	-0.445921	0.000267275	0.00342854
Smug1	-0.446775	0.000279591	0.00355253
Nabp1	-0.447407	0.000233844	0.00310365
Sf3b6	-0.448655	4.4305e-05	0.00081549
Timm9	-0.449027	0.000537774	0.00593729
Scara3	-0.449795	4.6897e-05	0.00085049
Tspan12	-0.450966	0.00023548	0.00312021
Hgsnat	-0.45115	3.4204e-05	0.000667726
Cpa4	-0.452295	1.81156e-05	0.00039793
Fibin	-0.453418	0.000125944	0.00188219
Gsr	-0.453582	0.000133154	0.00196146
Hspa4l	-0.453667	0.000265248	0.0034107
Ddb2	-0.454453	2.67669e-05	0.000547105
Cln8	-0.454552	0.000394554	0.00465328
Naf1	-0.454794	0.00045439	0.00519866
Gorasp2	-0.454826	0.00010094	0.00157796
Snx7	-0.455078	2.66846e-05	0.000546118
Ufd1l	-0.456137	8.46576e-06	0.000208227
Slc20a1	-0.456301	1.61117e-05	0.000357973
Nr6a1	-0.456957	0.000881933	0.00862418
Gm5900	-0.460302	0.000798754	0.0080355
Vcam1	-0.460742	0.00038419	0.00456299
Hint1	-0.461525	3.52057e-06	9.97039e-05
Tnrc6a	-0.46359	1.11174e-05	0.000263582
Pdlim1	-0.46467	7.59608e-05	0.001261
A4galt	-0.465221	0.000160502	0.00228684
Ttll4	-0.465616	6.22742e-05	0.00107253
Polr1b	-0.465692	0.000193668	0.00265815
Gm12191	-0.465765	2.73163e-05	0.000556216
Gm11221	-0.466685	5.373e-05	0.000950826
Mbp	-0.466741	0.000686358	0.00715641
Htra4	-0.468415	0.000243335	0.00320318
Mt4	-0.469048	8.05303e-05	0.00131781
Mgp	-0.470202	8.49465e-05	0.00137056
Mlip	-0.471882	2.3259e-05	0.000489717
Msrb1	-0.471934	5.81886e-06	0.000153698
Rps27rt	-0.472182	0.000339989	0.00414637
Pcolce2	-0.473541	7.70044e-05	0.00127326
Cyp4f39	-0.473685	5.88802e-05	0.00102394
Vldlr	-0.474802	1.81327e-05	0.00039793
Higd1a	-0.475324	4.68724e-05	0.00085049
Ippk	-0.476693	0.000199645	0.00273085
Zswim1	-0.477287	0.000585023	0.00632014
Cirbp	-0.478338	4.66282e-05	0.000847527
Arid5a	-0.479132	0.000926258	0.00896498
Ppif	-0.479292	7.94926e-05	0.00130579
Klf10	-0.479581	3.59484e-05	0.000693364
Gramd2	-0.481223	0.000371433	0.0044489
Ibsp	-0.481808	0.000362867	0.00436254
Timm10	-0.485408	0.000151779	0.00218187
Cyp26b1	-0.486673	9.58899e-05	0.00151372
Ppap2c	-0.486768	0.000158851	0.0022687
1110008P14Rik	-0.488284	0.000628212	0.00666584
Gm20056	-0.489015	0.000628988	0.00666968
Setdb2	-0.489126	0.000656126	0.00690736
Smn1	-0.489241	3.07383e-05	0.00061044
Rbm24	-0.489333	2.3365e-05	0.000490026
Chit1	-0.490114	0.000147275	0.00213076
Crb3	-0.490235	0.000997633	0.0094178
Asns	-0.490967	3.92847e-06	0.000110285
Marveld1	-0.491424	9.76123e-05	0.00153565
Tm2d2	-0.491746	0.000506859	0.0056581
Slc16a2	-0.492274	1.69778e-05	0.000376177
S100pbp	-0.492763	0.000168078	0.00237375
Cirh1a	-0.493223	1.97409e-05	0.000426817
Rbp7	-0.493429	6.26441e-06	0.000162531
Rpl10a	-0.493495	0.000261794	0.00337708
Plp2	-0.493819	2.63556e-05	0.000541452
Tex261	-0.493951	1.34847e-05	0.000309436
Usp53	-0.494034	0.000520469	0.00579396
Extl2	-0.494093	5.41259e-05	0.00095573
Tnfrsf12a	-0.497683	0.000560559	0.00611333
Tsr3	-0.498611	0.00106533	0.00995172
Blcap	-0.499524	4.28579e-06	0.000118253
Cst3	-0.499676	5.57792e-05	0.000979546
Zdhhc6	-0.499868	2.98063e-06	8.56187e-05
Tsc22d3	-0.500228	5.02179e-05	0.000901567
Lce1g	-0.501265	0.000621407	0.00662423
Cdip1	-0.501523	2.2783e-05	0.000483447
Gm12184	-0.501596	6.06714e-05	0.00104942
Far2	-0.501933	1.40388e-05	0.000319417
Sdr16c6	-0.501976	0.00059937	0.00643824
Mreg	-0.50219	4.66712e-06	0.000127086
5031425E22Rik	-0.503884	4.7854e-05	0.00086492
Crip1	-0.504063	7.28151e-05	0.00122011
Polr2i	-0.504213	0.000302496	0.00377498
Alg5	-0.504532	9.48016e-05	0.00149949
Hspb7	-0.504862	0.000114191	0.00174552
Dhrs7	-0.504901	7.12226e-06	0.000181279
Abhd6	-0.506871	3.2854e-05	0.000648398
2310015A10Rik	-0.509499	0.000139864	0.00204905
Arrdc4	-0.510147	1.72886e-06	5.41059e-05
Crip2	-0.511279	0.00033666	0.00411695
Sgpp2	-0.512558	0.000406247	0.00475264
Tamm41	-0.515785	0.000167065	0.00236567
Fam210b	-0.516611	6.17833e-06	0.000160817
Zdhhc4	-0.51793	0.000218847	0.00294556
Lyz1	-0.519043	0.00035546	0.00429596
Trub1	-0.520348	7.53209e-06	0.000188431
Rdh1	-0.523134	0.00016775	0.00237121
H2afj	-0.523279	0.000493835	0.00554841
Gsto1	-0.524053	7.61111e-07	2.66157e-05
Fxyd3	-0.524067	8.51278e-06	0.000209063
Nubp2	-0.525063	4.12344e-05	0.000771275
Slc35e2	-0.526618	0.000293716	0.00368255
Duoxa1	-0.52836	6.27735e-05	0.00107882
Gsta4	-0.528873	8.87532e-05	0.00141917
Sin3b	-0.529794	4.31481e-05	0.000802404
A430005L14Rik	-0.530321	0.000695825	0.00723065
Nt5m	-0.53067	1.88161e-05	0.000411245
Dusp18	-0.530867	9.3507e-05	0.00148192
Cacng1	-0.531177	0.000229246	0.00305016
Pole3	-0.532164	1.72969e-07	7.62658e-06
Samd10	-0.532663	0.000433853	0.00502807
Tceb2	-0.53292	0.000264351	0.00340189
Get4	-0.533662	6.77433e-06	0.000173799
Rnf166	-0.534126	0.000165805	0.00235198
Gbe1	-0.53421	9.33392e-07	3.18105e-05
Zswim7	-0.534326	0.00042608	0.00495942
Alox12b	-0.534591	6.66029e-06	0.000171719
Gm11652	-0.53497	9.02734e-05	0.00144061
Exosc1	-0.535066	6.98221e-06	0.000177997
Slc19a1	-0.535905	0.000174785	0.00244912
Tmem42	-0.537507	0.000892119	0.00869208
Tmem43	-0.539241	2.4767e-07	1.05397e-05
Urb1	-0.541153	0.000132053	0.00194881
Arg1	-0.542394	0.000146346	0.00212466
2310061I04Rik	-0.542413	4.4924e-07	1.75034e-05
Lce1h	-0.542941	0.000305967	0.00381238
Txnrd3	-0.543218	4.79119e-06	0.000130188
Pop5	-0.543466	1.05367e-06	3.51647e-05
Nif3l1	-0.544795	9.00676e-06	0.000218856
Pdcd6	-0.544952	1.37644e-07	6.30811e-06
Wrb	-0.544997	6.47403e-05	0.00110553
Zfp330	-0.545375	3.05503e-07	1.25046e-05
Slc5a6	-0.545576	0.00022501	0.00301374
Serpinb10	-0.54647	6.81467e-05	0.00114786
2010109I03Rik	-0.547984	0.00033361	0.0040934
Serpinb2	-0.548754	0.000426944	0.00496589
Calm4	-0.54915	5.81994e-08	3.07959e-06
Hbb-bs	-0.549539	5.20496e-05	0.000928237
Gm11451	-0.551539	0.000116427	0.00177138
Rbm3	-0.553161	1.57412e-06	5.02403e-05
Cidea	-0.553466	9.76604e-05	0.00153565
Nxt1	-0.555471	1.01937e-05	0.000244011
Lbp	-0.556465	1.49592e-05	0.000336081
Abcc10	-0.557147	0.00105094	0.00983442
Fhl1	-0.557604	4.94906e-09	3.45982e-07
Gm9761	-0.560732	5.18803e-06	0.000139556
Chrne	-0.562208	2.64139e-05	0.000541956
Pbx3	-0.562216	1.90268e-05	0.000414161
Chrnb1	-0.562552	7.42772e-07	2.61449e-05
Plin4	-0.562675	0.000379821	0.00452243
NCBP2-AS2	-0.56285	0.000163579	0.00232861
5330438D12Rik	-0.563156	0.000142752	0.00208188
2010016I18Rik	-0.563318	0.000584577	0.00631956
Slc2a4	-0.564178	5.07827e-06	0.000136833
Myl6b	-0.565269	6.55398e-06	0.000169497
Mras	-0.565493	3.50346e-05	0.000677
Shq1	-0.565797	0.000382973	0.0045549
Ly6d	-0.565976	2.7389e-05	0.000556288
Mrps18b	-0.566992	0.000130758	0.00193681
Lgals3	-0.568077	2.74683e-06	8.00463e-05
Porcn	-0.568337	1.11306e-06	3.69932e-05
RP24-209L5.1	-0.569921	0.00053004	0.00586802
Tbc1d20	-0.572823	9.55378e-08	4.60126e-06
Kdsr	-0.572956	3.00844e-08	1.70401e-06
Spon1	-0.574119	4.00797e-06	0.000111931
Tbx15	-0.574698	6.66123e-06	0.000171719
Hist1h1c	-0.575628	3.62015e-05	0.000694913
Snhg5	-0.577198	1.58406e-06	5.0358e-05
Slc35g1	-0.577892	7.34875e-05	0.00123009
Atp6v0c	-0.578263	2.83747e-05	0.000571258
Lox	-0.580771	2.11279e-05	0.000453151
Gm6969	-0.582976	0.000883057	0.00862992
Gm15501	-0.583347	0.000236888	0.00313369
Pnpla2	-0.587026	0.000184787	0.00256273
Tmem192	-0.587468	3.02001e-05	0.000601236
Fam81a	-0.589386	3.38767e-05	0.000662945
Noc4l	-0.59216	3.0932e-05	0.00061353
Mir22hg	-0.592221	3.07031e-08	1.73295e-06
Pde5a	-0.592546	2.38129e-06	7.11998e-05
Emc4	-0.593242	2.29634e-06	6.90448e-05
S100a4	-0.593258	7.95264e-06	0.000196809
Npr3	-0.593559	6.75048e-05	0.0011419
Myf6	-0.596238	4.01229e-05	0.000754874
Ppat	-0.5968	4.8947e-05	0.000881704
Tmem100	-0.598066	5.93777e-05	0.00103037
Bag4	-0.598898	2.14029e-06	6.50827e-05
Psph	-0.599287	1.37611e-05	0.000313988
Wfdc12	-0.601646	0.000257818	0.00333381
Mal	-0.602834	0.000233335	0.00309945
Myl3	-0.603489	3.45638e-07	1.37622e-05
Adam22	-0.603641	0.000662102	0.00695207
Gm13736	-0.60378	2.5859e-05	0.000532609
Slc35c1	-0.604109	0.000152475	0.00218992
Hddc2	-0.604209	4.16187e-07	1.63287e-05
Gpr137b-ps	-0.605928	0.000940343	0.00906331
Icosl	-0.607414	1.51814e-06	4.86472e-05
1110065P20Rik	-0.607838	0.000101373	0.0015832
Pf4	-0.608272	7.51728e-07	2.63449e-05
Csrp3	-0.608793	2.54842e-05	0.000527592
Tmem160	-0.611275	2.62689e-05	0.00054036
Cyb561	-0.614877	5.97328e-09	4.10625e-07
Rad18	-0.618163	0.000209365	0.00283728
Dctd	-0.619432	5.25848e-05	0.000936744
Abhd11	-0.621201	1.55078e-06	4.95943e-05
Stat5a	-0.624668	5.80934e-07	2.13354e-05
Ppm1j	-0.625332	0.000876382	0.00858033
Gprc5a	-0.627695	0.000713323	0.00736963
Naa60	-0.627812	7.47415e-08	3.76894e-06
Dhrs11	-0.630022	0.00025046	0.00326883
2300009A05Rik	-0.630503	1.26371e-05	0.000293334
Mthfd1l	-0.635251	7.7016e-05	0.00127326
Adarb1	-0.639295	6.7933e-08	3.46911e-06
Osgin1	-0.64117	0.0003436	0.00418407
RP24-332C17.4	-0.641248	0.00075186	0.00765954
Cgrrf1	-0.641823	2.23528e-07	9.68875e-06
Map3k8	-0.643159	1.14979e-08	7.31047e-07
Ikzf4	-0.64591	3.30644e-05	0.000650213
Rcl1	-0.647182	7.12608e-08	3.61609e-06
Lrp8	-0.650066	0.000384824	0.0045651
Cdkl3	-0.65391	0.00056973	0.00618817
Nctc1	-0.65673	8.95682e-06	0.000218231
Gm4604	-0.658511	0.000927887	0.00897154
Wfdc17	-0.662476	5.37361e-07	2.00198e-05
Lsamp	-0.666249	0.000104774	0.00162369
Gm8741	-0.668451	0.000679361	0.00710546
Art3	-0.670567	4.96842e-09	3.45982e-07
Mylk4	-0.670576	0.000148423	0.0021441
Adm	-0.672994	0.000386718	0.00458037
Calm5	-0.673649	2.01444e-09	1.60418e-07
Lims2	-0.674125	0.000253203	0.00329266
Gm6421	-0.674578	0.000280766	0.00355622
Sgca	-0.67664	5.70762e-06	0.000151506
Rev1	-0.677991	4.03944e-09	2.87515e-07
Herpud1	-0.678723	2.53459e-09	1.90521e-07
Gm7785	-0.680116	3.79161e-05	0.000717551
Zfp653	-0.682755	8.41043e-05	0.00136201
Mfsd2a	-0.684255	9.28227e-06	0.000224871
Dusp27	-0.688517	1.03441e-05	0.000247244
Slc6a19	-0.692967	4.97351e-07	1.90033e-05
Clec3a	-0.699185	0.000192407	0.00264762
Tcea2	-0.699725	0.00017952	0.00250239
Kcna1	-0.702764	3.95428e-06	0.000110816
Cebpb	-0.706725	2.09808e-05	0.000450596
Wisp2	-0.707012	1.33962e-08	8.38486e-07
Mb	-0.708987	1.48834e-07	6.72513e-06
Galnt15	-0.712275	6.07598e-07	2.22638e-05
9130024F11Rik	-0.713476	0.000971505	0.00921984
Tmem45b	-0.714494	5.08407e-05	0.000909704
A330023F24Rik	-0.716161	2.97744e-05	0.00059571
Cyp2j7	-0.718243	8.42988e-06	0.000207662
Lce3c	-0.722304	5.64746e-05	0.000990677
Mpc1-ps	-0.722743	4.32451e-10	3.99794e-08
Snhg4	-0.724027	1.59685e-06	5.05649e-05
C5ar1	-0.726955	0.000138216	0.00202675
Fa2h	-0.729409	1.49651e-06	4.80496e-05
Serpina3j	-0.731051	9.36642e-07	3.18537e-05
Gm13342	-0.732143	0.000177364	0.00247879
Coch	-0.732694	8.95409e-06	0.000218231
Slc43a3	-0.738223	2.06854e-08	1.2056e-06
4631405K08Rik	-0.742869	5.12794e-08	2.74047e-06
Dio2	-0.744528	5.99842e-06	0.000156895
Gm14176	-0.746542	0.000262609	0.00338368
Slc6a2	-0.747012	1.45686e-05	0.000329606
Lce1j	-0.749793	4.82056e-06	0.000130765
Pgp	-0.750009	5.90966e-05	0.0010266
Pla2g12a	-0.750742	1.48147e-10	1.56783e-08
Panx3	-0.751658	3.5033e-07	1.39146e-05
Slx4	-0.752373	1.73261e-08	1.05173e-06
2900093K20Rik	-0.755068	0.000775594	0.00784174
Socs2	-0.755759	2.61526e-08	1.49181e-06
Chrna1	-0.755808	1.18661e-10	1.29849e-08
Gpx3	-0.755866	1.18206e-07	5.55192e-06
Nmb	-0.759238	0.000118768	0.00180066
Angptl4	-0.759709	0.000282336	0.0035733
2310039H08Rik	-0.762369	2.9166e-07	1.20299e-05
Olah	-0.763635	1.96243e-13	4.3844e-11
Kcnc1	-0.765818	1.80756e-08	1.08091e-06
9330020H09Rik	-0.766367	0.000620255	0.00661633
Tmem104	-0.768458	1.85444e-06	5.75878e-05
Lrrc8b	-0.770857	1.84346e-08	1.09424e-06
Rab26os	-0.777982	9.93748e-06	0.000238945
Akr1c18	-0.778245	1.43069e-06	4.61205e-05
Cd14	-0.778938	3.19432e-07	1.30086e-05
Ltf	-0.780539	6.70809e-05	0.00113825
Fxyd7	-0.78102	0.000313033	0.00389138
Rpl27	-0.78152	2.0292e-06	6.21745e-05
Slfn1	-0.783383	0.000653036	0.00688384
Tpt1	-0.786211	0.000258336	0.00333782
Rhof	-0.788407	0.000158947	0.0022687
Per3	-0.78974	4.37907e-10	4.02524e-08
Tmem37	-0.792355	7.31596e-06	0.00018533
Fcmr	-0.79425	0.000572218	0.00620681
Aqp3	-0.796699	3.26301e-09	2.37506e-07
Adh1	-0.797075	1.54774e-07	6.95445e-06
Ovgp1	-0.797791	0.000405778	0.00475062
Rpl36	-0.799914	0.000386965	0.00458037
RP23-326O2.2	-0.801002	0.000146685	0.0021259
Gm10156	-0.804524	3.07917e-09	2.25143e-07
2310079G19Rik	-0.804825	0.000367516	0.00441184
Nudt6	-0.80656	6.04094e-06	0.000157751
Gm13202	-0.808313	9.50691e-06	0.000229622
Timm23	-0.813204	0.000202536	0.00276101
Retnlg	-0.814322	1.21441e-05	0.000284352
Smim4	-0.815724	5.33525e-07	1.99588e-05
Gm4149	-0.817589	0.000651283	0.00687884
Slc7a5	-0.817861	2.75959e-10	2.67415e-08
1600020E01Rik	-0.82148	2.22977e-05	0.000475704
RP24-86E4.1	-0.822003	1.24726e-05	0.000289933
Rpsa-ps9	-0.823062	7.40052e-05	0.00123619
Gk5	-0.824291	1.77303e-08	1.06421e-06
Gm12482	-0.825126	0.000625384	0.006649
Abra	-0.82621	8.05689e-11	9.13233e-09
Lyve1	-0.831447	2.86897e-11	3.81407e-09
Ppp1r3c	-0.833735	2.66128e-12	4.60873e-10
Mt1	-0.835199	3.60019e-07	1.42291e-05
BC005561	-0.835642	0.000544488	0.00598267
Tmem52	-0.836802	4.83053e-07	1.85895e-05
Il22ra2	-0.84668	0.000642085	0.00679512
Rorc	-0.848487	3.41573e-12	5.84527e-10
Gm12470	-0.849877	0.000607707	0.00651705
Tnni1	-0.851344	2.6604e-11	3.65771e-09
Gm20632	-0.854942	0.00012689	0.00188821
Sox15	-0.855555	4.11625e-11	5.19015e-09
Aldh3a1	-0.855714	1.81699e-12	3.28406e-10
Tspan4	-0.861009	2.15116e-09	1.70461e-07
Fam120aos	-0.864754	1.37547e-09	1.12887e-07
Tnnc1	-0.867726	2.08668e-14	6.10296e-12
Krt36	-0.868165	6.27741e-09	4.29695e-07
Snhg3	-0.869128	9.62394e-11	1.06766e-08
Zc3h8	-0.877321	7.28628e-08	3.68576e-06
Rps6ka5	-0.880985	8.84797e-10	7.53061e-08
Slc16a11	-0.88171	1.15684e-06	3.82899e-05
Lonrf3	-0.881982	0.000246827	0.00323327
Gp1bb	-0.883995	1.73051e-07	7.62658e-06
Camk2n2	-0.884296	0.000235309	0.00312021
Mapk15	-0.885933	0.000110511	0.00169625
Cyp2f2	-0.886355	3.33062e-11	4.3558e-09
Ly6c2	-0.891569	6.99721e-08	3.56193e-06
Lsm5	-0.893774	3.3977e-05	0.0006641
Alpk2	-0.899957	1.67145e-09	1.34434e-07
Stc1	-0.899966	9.91045e-05	0.0015538
Adgrf2	-0.901505	2.30681e-05	0.000487613
Gm15453	-0.903509	4.7052e-12	7.87471e-10
BC037039	-0.907026	0.000542277	0.00597061
Rarb	-0.910059	4.34354e-06	0.000119522
Snhg8	-0.910778	3.21868e-07	1.3009e-05
Slpi	-0.925142	7.88179e-06	0.000195357
Sprr1b	-0.930674	2.1188e-11	2.96374e-09
Gadl1	-0.930804	2.943e-08	1.67283e-06
9330162012Rik	-0.933714	2.26988e-09	1.74103e-07
Pglyrp1	-0.933924	0.000140026	0.00204956
Hsd11b1	-0.940879	4.23703e-10	3.9397e-08
Acsl6	-0.943633	1.25426e-12	2.37365e-10
Slc6a6	-0.950255	3.50931e-19	2.25803e-16
Olfr920	-0.952592	0.00095278	0.00912124
Snora57	-0.954834	0.000615746	0.00657695
S100a9	-0.958522	6.11775e-08	3.20114e-06
Mettl7a3	-0.960579	0.00038527	0.00456703
Cers4	-0.960657	1.70402e-17	7.83168e-15
Sun3	-0.963271	0.000358328	0.00432737
Cnnm1	-0.963607	3.86928e-05	0.000730531
Igf2	-0.965149	6.04185e-11	7.14626e-09
Ttll3	-0.965599	1.41113e-05	0.000320387
Btla	-0.971133	5.39408e-06	0.000144375
Inca1	-0.97421	2.719e-05	0.000554344
3110079O15Rik	-0.978759	0.000128622	0.00191045
Mpc1	-0.988959	1.0325e-07	4.89934e-06
Tpsab1	-1.00305	2.41073e-07	1.0292e-05
A930001C03Rik	-1.00689	2.77812e-05	0.000561417
Mc5r	-1.00731	0.000429489	0.00499187
Bend7	-1.01151	0.000808503	0.00810609
Atcayos	-1.0241	2.24531e-13	4.94768e-11
Adh6a	-1.02454	0.000571956	0.00620681
Hlf	-1.02941	9.70039e-18	4.7285e-15
Fmo2	-1.03279	7.03829e-15	2.13619e-12
4833418N02Rik	-1.03502	1.2678e-05	0.00029386
Nfe2	-1.0409	0.000700598	0.00727085
Lcn2	-1.04443	1.54562e-12	2.8578e-10
Cry1	-1.05078	2.72251e-14	7.76873e-12
Mirlet7b	-1.05107	0.000949148	0.00910435
Itpka	-1.05303	0.000925939	0.00896498
Odf3l2	-1.05341	1.10725e-07	5.23858e-06
Ifitm6	-1.05355	2.4986e-09	1.89438e-07
Man2c1os	-1.05598	0.00031781	0.00393556
Gm14261	-1.05831	0.000704619	0.00730316
Mmp8	-1.06009	5.3108e-05	0.000943973
Rfx2	-1.0654	8.91052e-06	0.000217834
Il17d	-1.07056	2.30159e-10	2.29959e-08
Slc13a5	-1.0793	2.34695e-08	1.34832e-06
Mir133a-2	-1.08081	0.000659093	0.00692953
Chil3	-1.09667	1.97316e-06	6.06888e-05
Cd177	-1.10063	0.000228752	0.00304611
Col4a3	-1.1107	5.6705e-05	0.000993634
Prtn3	-1.12388	4.09404e-05	0.000766667
Serpinb6d	-1.13376	0.000945419	0.00907941
I830127L07Rik	-1.13409	2.73771e-05	0.000556288
Hsd3b6	-1.14098	4.74852e-12	7.87471e-10
Ncmap	-1.14555	0.000708127	0.00733007
Wfdc3	-1.14768	1.87119e-08	1.10662e-06
Hsd17b2	-1.14925	5.57241e-09	3.85893e-07
Bglap3	-1.14928	1.6455e-08	1.00263e-06
Ctsg	-1.15002	5.23576e-06	0.000140605
RP23-214I6.4	-1.16156	0.000335717	0.00411298
Angpt4	-1.16159	0.00106981	0.00997625
Fcer2a	-1.17717	5.07741e-05	0.000909524
Ciart	-1.18202	1.52818e-08	9.45472e-07
S100g	-1.19651	1.20566e-06	3.97423e-05
Cys1	-1.23205	1.41973e-15	4.75788e-13
Sh2d6	-1.23326	6.70944e-09	4.53479e-07
Tomm6os	-1.24239	0.00100046	0.00943343
Gm16124	-1.24439	0.000770529	0.00780033
2510046G10Rik	-1.2453	5.94386e-06	0.000155975
Mfsd2b	-1.24949	1.72622e-07	7.62658e-06
4931440P22Rik	-1.25432	3.18007e-05	0.000629208
Musk	-1.28262	3.5791e-07	1.41806e-05
Gp5	-1.31427	0.000594652	0.00640266
Lce3e	-1.32024	2.04084e-05	0.000440657
Col10a1	-1.32108	2.46086e-16	8.99667e-14
Ppp1r32	-1.32143	0.000931441	0.0089989
Ranbp17	-1.32168	2.5091e-05	0.000520791
Cxcr2	-1.32344	0.000244803	0.00321461
Lce3d	-1.3279	6.70227e-07	2.40118e-05
Gm11175	-1.33865	0.000437644	0.00506471
Ngp	-1.34185	1.24541e-09	1.03801e-07
E130012A19Rik	-1.35496	5.31344e-07	1.99588e-05
C1qtnf4	-1.37369	1.52552e-08	9.45472e-07
Mpo	-1.39039	9.45916e-08	4.56937e-06
S100a8	-1.39225	2.01407e-21	1.90578e-18
4933429H19Rik	-1.39562	0.00104781	0.00981341
Saa3	-1.3973	0.000479765	0.0054234
Kcne1l	-1.39756	8.5791e-10	7.34061e-08
Gm13624	-1.39842	0.000787547	0.00793384
Gm9989	-1.39975	7.43967e-06	0.000186539
Lppr4	-1.40956	1.22564e-05	0.000286565
Prg2	-1.41883	8.25708e-05	0.00134141
AC122804.1	-1.43053	0.000942142	0.00906331
Rgn	-1.44187	1.41545e-20	1.19836e-17
Nme2	-1.47299	2.6056e-06	7.64847e-05
Elane	-1.47587	2.25132e-06	6.79452e-05
Tmem198	-1.4835	0.000280692	0.00355622
Gm3470	-1.48976	0.000633681	0.00671502
Per2	-1.4939	2.74091e-11	3.73647e-09
Ppil6	-1.51657	1.72446e-11	2.49907e-09
Cep126	-1.55092	8.16236e-13	1.62098e-10
Hcst	-1.55435	1.2789e-07	5.89465e-06
Inmt	-1.5544	3.32649e-11	4.3558e-09
Upk1a	-1.55819	7.41813e-09	4.93091e-07
A230065N10Rik	-1.58932	8.49028e-08	4.21779e-06
Mir27a	-1.59034	2.47893e-06	7.34366e-05
Klhl35	-1.59288	8.79286e-05	0.00140738
Camp	-1.61127	5.80425e-17	2.4882e-14
Angptl7	-1.65374	1.77912e-25	3.57737e-22
B230377A18Rik	-1.66357	0.000271721	0.00347919
Gm11433	-1.68034	8.33542e-14	2.06282e-11
Gm28653	-1.69258	1.5828e-16	6.21e-14
Acot12	-1.69869	9.28114e-05	0.0014738
D130020L05Rik	-1.74102	6.05002e-05	0.00104871
Acot5	-1.75624	3.20357e-06	9.10471e-05
4932438H23Rik	-1.79463	5.80752e-06	0.000153651
Gsta3	-1.80056	1.84648e-29	7.42562e-26
Gm5965	-1.82177	6.76059e-05	0.00114234
Ms4a3	-1.82249	1.86313e-06	5.77462e-05
Epx	-1.8517	0.000144112	0.00209919
Gm18445	-1.89001	0.000684945	0.00715456
Akr1cl	-1.89951	1.08959e-05	0.000259277
Frmd8os	-1.90964	1.45797e-09	1.1905e-07
2310034C09Rik	-1.93304	7.5612e-05	0.0012565
Chrna3	-1.93702	2.57409e-05	0.000531539
A2m	-1.99489	3.50129e-08	1.94885e-06
Mir23b	-1.99639	1.48517e-05	0.000334304
2310057N15Rik	-2.03486	7.23361e-05	0.00121335
Pcdhb10	-2.04007	0.000203269	0.00276865
Itgb2l	-2.08835	2.68411e-09	1.97153e-07
Gm13771	-2.09461	4.56471e-07	1.76935e-05
Lyg1	-2.16281	6.8852e-12	1.08584e-09
Cyp26a1	-2.5436	8.18165e-07	2.83032e-05
9030619P08Rik	-2.56469	1.95513e-08	1.15202e-06
Krtap13	-2.5916	1.42845e-10	1.52173e-08
Gm5483	-2.69239	5.59898e-07	2.06572e-05
Gm5709	-2.7311	3.11391e-36	2.50452e-32
Kcnq2	-2.85168	3.26322e-10	3.10605e-08
Cyp2a5	-3.54429	7.12338e-11	8.24365e-09
Cyp2g1	-3.74445	1.8467e-20	1.41457e-17
Ambp	-4.18251	1.932e-11	2.75028e-09
Serpina3k	-7.15836	7.48836e-11	8.60413e-09

## Sheet: USR 30Tvs22T
Upstream Regulator	Expr Fold Change	Molecule Type	Predicted Activation State	Activation z-score	Flags	p-value of overlap	Target molecules in dataset
XBP1		transcription regulator	Activated	3.769	bias	2.55e-08	APBB2,CALR,CREB3L1,CYP2E1,DNAJB11,DNAJC3,HMOX1,HSP90B1,HSPA5,HYOU1,ICAM1,KDELR3,KLF4,NR1H3,NUCB2,PDIA3,PDIA4,PDIA6,POU2AF1,RCN3,SDF2L1,SEC61B,SPARC,SPCS2
ATF6		transcription regulator	Activated	2.954	bias	7e-06	CALR,DMP1,DNAJB11,HSP90B1,HSPA5,LMF1,MANF,NUCB2,PDIA4,SPARC
IGF2BP1		translation regulator	Activated	2.828	bias	5.79e-08	COL14A1,COL1A1,COL1A2,COL5A1,COL6A2,COL6A3,LGALS1,SERPINH1
TCF3		transcription regulator	Activated	2.791		0.00207	ARSA,CD79A,CD79B,CD8B,COL1A1,GADD45A,GATA3,IGHM,KLF4,MSMO1,NDN,PAX5,POU2AF1,RAG1,RORC,Sct
SMAD3		transcription regulator	Activated	2.685		7.43e-05	BGLAP,BGN,CD79A,CDH2,COL1A1,COL1A2,COL2A1,COL3A1,COL6A1,COL6A3,CXCL10,GATA3,HMOX1,Ly6a (includes others),MMP9,Orm1 (includes others),S1PR4,TPSAB1/TPSB2,VIM
MTPN		transcription regulator	Activated	2.63	bias	0.00354	COL1A1,COL1A2,FBLN1,LTB,S100A8,SPARC,TUBA1A
SMARCB1		transcription regulator	Activated	2.53		0.000868	ARHGAP4,ATP1B1,BGLAP,BTG1,C4A/C4B,COL14A1,COL1A1,COL1A2,COL5A2,CXCR4,CYP2E1,GADD45A,OAS3,SPARC
SMAD1		transcription regulator	Activated	2.425	bias	0.0012	ALPL,COL1A1,COL1A2,COL2A1,COL4A1,SP7
RUNX1		transcription regulator	Activated	2.419		3.26e-06	ADAMTSL4,ARL5C,ATP8A2,BDH1,BGLAP,BLK,CD34,CD79A,CYB561,FSCN1,GATA3,IGFBP3,ITGB3,Ly6a (includes others),MMP8,PRKCQ,RORC,S100A9,TPSAB1/TPSB2
KEAP1		transcription regulator	Activated	2.412		0.000216	Acp5,ATP6V0D2,HMOX1,MMP9,NQO1,OSCAR
CREB3L1	1.694	transcription regulator	Activated	2.4	bias	1.4e-05	BGLAP,CHST12,COL1A1,COL1A2,HSP90B1,HSPA5
SOX11		transcription regulator	Activated	2.393		0.000166	CCL5,CD19,CXCR4,FCMR,MS4A1,PAX5,SPIB,TFDP2,TUBA1A,VPREB3
HNF4A		transcription regulator	Activated	2.319		0.497	Acot1,ACOX2,AGPAT1,AHSA1,AQP3,ARG1,BDH1,BTG1,C3,C4A/C4B,CALML4,CCDC170,CD55,CDHR1,CIDEC,CRY1,CTSZ,CYP26A1,CYP2A6 (includes others),CYP2E1,CYP2J2,DDX27,DIS3,DLG4,DMP1,EMX2,FETUB,FMO2,FUZ,G0S2,GBE1,GNL3,HEXA,HSP90B1,HSPA5,HSPE1,HSPH1,IFI30,IL11RA,INVS,KLHL6,LDLR,LMAN2L,LTF,MLXIPL,NFE2L3,NR1H3,OAS3,OSCAR,PCK2,PDZK1,PERP,PEX6,PRAF2,PSAT1,RBP2,RIOK2,RORC,S100A9,SEC61B,SPCS2,Sprr1b,ST13,TFRC,TMEM176A,T…
TWIST1		transcription regulator	Activated	2.254		8.28e-07	BGLAP,CDH2,COL1A1,COL2A1,COL6A1,DNM1,EMILIN1,EMP3,FMOD,FREM2,ITGB3,MXRA8,OLFML3,PAMR1,PCDH18,PCOLCE,SDC3,VIM
IRF7	1.415	transcription regulator	Activated	2.252	bias	1.52e-05	BC147527,CCL5,CXCL10,IFI44,IL4I1,IRF7,Mx1/Mx2,OAS2,OAS3,PLAC8,RSAD2,S100A8,Slfn1,TRAF1,Trim30a/Trim30d,TRIM5,ZBP1
SOX4		transcription regulator	Activated	2.13		7.41e-05	Acot1,BLK,CDH2,DDAH2,GPR171,IFI30,IGKC,Ly6a (includes others),MAGED1,PARD6G,RAG1,SNN,TMEM176B,Tmsb4x (includes others),TUBA1A,TUBB2B,VIM
IRF3		transcription regulator	Activated	2.085	bias	9.32e-08	APOBEC3B,B2M,BC147527,Bst2,CCL5,CDH2,CXCL10,Ifi27l2a/Ifi27l2b,IFI44,IRF7,LAG3,MMP9,Mx1/Mx2,OAS2,OAS3,PLAC8,RSAD2,Slfn1,TFAP2C,Trim30a/Trim30d,VIM,ZBP1
ZBTB16		transcription regulator	Activated	2.07		7.77e-07	BGLAP,CD14,CD34,CD3G,CD81,COL1A1,CXCL10,ITGB3,KLHL6,Ly6a (includes others),MMP9,RORC,TMEM176B
SMARCC1		transcription regulator	Activated	2	bias	0.00274	CD79A,CD79B,PAX5,RAG1
KAT2B		transcription regulator	Activated	2	bias	0.0412	B2M,COL1A2,HSPA5,NR1H3
MYB		transcription regulator		1.985	bias	5.49e-05	BANK1,CD34,COL1A2,COL4A1,CXCR4,GATA3,HSPA5,IGFBP3,KLF4,P2RY13,PDE2A,RAG1,VIM
NFKB2		transcription regulator		1.982		0.0213	CCL5,CXCL13,CXCR4,MMP9,TRAF1
FOXC2		transcription regulator		1.977		0.000684	ADRB3,CDH2,CFD,CXCR4,ITGB3,LPL,MMP9
SNAI1		transcription regulator		1.912		0.000597	CD55,CDH2,COL1A1,COL2A1,ESRP1,FLNB,FLNC,MMP9,SPARC,VDR
GLI1		transcription regulator		1.896	bias	0.0276	COL1A1,COL2A1,DEGS1,KLF4,MAN1C1,MMP9,PCDH18,PLOD1,S100A9,SP7,SYNE1,VIM
CEBPE		transcription regulator		1.863		4.88e-07	CAMP,CD14,CSF3R,EPX,LTF,MMP8,MMP9,Ngp,Orm1 (includes others),PRG2,Retnlg
PLAG1		transcription regulator		1.782		5.64e-05	ATF5,CD300C,CREB3L1,ETV4,FLNC,LSP1,RBP2,TPSAB1/TPSB2,TRAF1
ESR1		ligand-dependent nuclear receptor		1.775		0.00195	ACE,AQP3,ATF5,ATP1B1,C3,CALML4,CAMK1,CD55,COL5A2,CPM,CYP26B1,DMP1,FBLN1,FKBP4,GATA3,H19,HSP90AA1,HSP90B1,HSPA2,HSPH1,ICAM1,Ifi202b,IFI44,IGFBP3,KCNMA1,LDLR,LGALS1,LGALS3BP,LPL,LTB,LTF,MAP3K8,MINOS1-NBL1/NBL1,MMP9,NFE2L3,NPR3,NQO1,NR1H3,PCDH18,PCYOX1,PDZK1,PSAT1,PTX3,PYCR1,RND1,RORC,RSAD2,S100A9,SEMA3B,SHC2,SLC16A1,SLC39A8,SLC6A6,SNN,STAT5A,TFAP2C,TFRC,TNFAIP2,VAV3,VIM
PPARA		ligand-dependent nuclear receptor		1.739		0.004	Acaa1b,Acot1,ADRB3,AQP3,ARG1,C1R,C3,CIDEC,ELOVL5,FDFT1,G0S2,GPD1,HMGCS1,HMOX1,IGFBP3,LPL,LSS,MMP9,MSMO1,NR1H3,Orm1 (includes others),RBP2,SAT1,SQLE
TSC22D3		transcription regulator		1.706		0.000553	BGLAP,CCL5,COL1A1,ICAM1,SP7,TLR2
SPI1		transcription regulator		1.669		8.11e-06	Acp5,ADGRE1,CD14,CD19,CD79A,CD79B,CSF3R,EPX,FCGRT,ITGB2,KLF4,LTF,MRC1,MS4A1,NCF4,OSCAR,PRG2,RAG1,TLR2,VIM
ERG		transcription regulator		1.667	bias	0.00413	ARHGAP20,ARHGAP4,COL11A2,CXCR4,DOCK2,FAM174B,FLNB,FLNC,ICAM1,MMP9,SPARC,TGFB1I1,Tpm1,VWF
BCL6		transcription regulator		1.657		0.000691	CD19,CD79B,COL1A1,COL2A1,CXCL10,DNAJB11,FCGRT,FMOD,GADD45A,GATA3,Ly6a (includes others),MRC1,RORC
KLF6		transcription regulator		1.643		0.00462	ARG1,CDH2,Chil3/Chil4,COL1A1,MMP9,MRC1,SERPINH1
PAX5	2.464	transcription regulator		1.492		0.000246	BLK,CD19,CD22,CD79A,JCHAIN,POU2AF1,VIM
RXRA		ligand-dependent nuclear receptor		1.472		0.00163	Acot1,BGLAP,C3,CDO1,COL1A1,CXCL10,CYP26A1,GPD1,HMOX1,LPL,LTF,NR1H3,Orm1 (includes others),PCK2,RBP2,RORC,SAT1,TFAP2A
ATF4		transcription regulator		1.461	bias	7.04e-05	ATF5,BGLAP,CALR,CANX,GADD45A,HSP90B1,HSPA5,KLF4,MTHFD2,NR1H3,PCK2,PENK,PSAT1,PTX3,PYCR1
SOX9		transcription regulator		1.438		2.16e-05	CDH2,COL1A1,COL2A1,COMP,CREB3L2,CXCR4,CYP26B1,H19,SCGB1A1,SP7
SP1		transcription regulator		1.357	bias	3.16e-07	AEBP1,ALPL,BGLAP,CAMP,CCL5,CD55,CD79B,CDH2,COL1A1,COL1A2,COL2A1,CXCL10,CXCR4,CYP26A1,DNM1,F3,FOLR2,HMOX1,HSPA5,ICAM1,IGFBP3,KCNQ2,KLF4,LDLR,LPL,LTB,MMP9,MRC1,PDGFC,PDK1,PENK,PYY,Sct,SLC39A8,SLC5A1,SOAT1,SPARC,TLR2,TNNC1,VIM,VWF
SMAD4		transcription regulator		1.355		0.00516	BGLAP,BGN,CD79A,CDH2,COL1A2,CYB561,FSCN1,GADD45A,HMOX1,ITGB7,PTX3,S1PR4,SP7,VIM
AR		ligand-dependent nuclear receptor		1.344		0.006	AQP3,ARMCX2,C3,C4A/C4B,CDH2,COL3A1,DEGS1,ESPL1,FAM174B,FKBP4,FXYD3,HSPA5,HSPH1,IGFBP3,Ly6a (includes others),MSMO1,MTHFD2,P4HA1,PENK,SEC61B,SLC39A8,SNAI3,TNFAIP2,VIM
AIRE		transcription regulator		1.342	bias	0.0167	CXCL10,KLK6,LTF,Ngp,S100A9
SMARCA4		transcription regulator		1.319	bias	0.00155	ANTXR2,BGLAP,CD19,CFP,CNP,COL1A1,CPM,CXCR4,ECM2,EMP3,F3,FLNB,FMO2,GADD45A,HOXA7,ICAM1,IFI30,LGALS1,LRMP,PDK1,PER3,PERP,PTX3,RAC2,SEMA3B,SERPINB7,SERPINH1,STXBP6,TLR2,TMEM204,TSPAN13,TWF1,VIM
EPAS1		transcription regulator		1.294	bias	0.00327	ALDOC,ARG1,CA12,CORO1A,CXCR4,FBLN2,GBE1,HMGCS1,HSPA5,IGFBP3,ITGB3,LDLR,MANF,MYO7A
ARNT2		transcription regulator		1.291	bias	0.00267	Cd52,CPXM2,EYA1,GSTA3,H2-Q5,HLA-A,ICAM1,ITGB3,Krtap6-1,LCP1,LDB2,LTF,SNN,TXNRD3,TYROBP
SIM1		transcription regulator		1.291	bias	0.0032	Cd52,CPXM2,EYA1,GSTA3,H2-Q5,HLA-A,ICAM1,ITGB3,Krtap6-1,LCP1,LDB2,LTF,SNN,TXNRD3,TYROBP
EBF1		transcription regulator		1.285	bias	1.49e-05	CCL5,CD19,CD79A,CD79B,COL1A1,CXCL10,GATA3,IRF7,LNPEP,Ly6a (includes others),PAX5,PCK2,PRKAR1B,RAG1,TLR2
KLF3		transcription regulator		1.279		0.000523	Acot1,ANXA6,CD55,CFP,DEGS1,EMID1,FCGRT,GIMAP8,GNGT2,ITGB7,JOSD2,KLHL6,LMAN2L,MAGED1,NSUN2,PARP3,PCYOX1,SERPINH1,SLC39A11,TUBA1A,TYROBP,VIM,VPREB3
FOS		transcription regulator		1.274		0.000128	2010109I03Rik,Acp5,AQP3,BGLAP,CAMP,CD14,CERS4,COL1A1,COL6A1,COL8A2,CYP2J2,EPHX2,F3,FETUB,FOLR2,GJB6,HMOX1,HSP90B1,ICAM1,LGALS3BP,LPL,MMP8,MMP9,NQO1,PENK,PKN1,S100A8,S100A9,SEMA3B,SERPINB7,SNN,Tpm1,VAV3,VIM
GATA1		transcription regulator		1.211		0.0294	ARHGAP4,CALR,CCL5,GATA3,GP1BB,ITGB3,MS4A1,PRG2,SLC4A1,TFRC,TGFB1I1,Tpm1,VWF
SNAI2		transcription regulator		1.206		0.00953	COL2A1,CXCR4,MMP9,VDR,VIM
RUNX2		transcription regulator		1.192		0.00735	ALPL,BGLAP,C4A/C4B,CDH2,COL1A1,COL1A2,PCDH18,SP7,TPSAB1/TPSB2
FOXO1		transcription regulator		1.188		0.000224	AFF3,ATP6V0D2,BANK1,BGLAP,CD79B,CXCL10,ELOVL5,GADD45A,GPD1,HMOX1,HSPA5,HYOU1,ICAM1,KLF4,LPL,MMP9,NDN,PAX5,PCK2,RAG1,SQLE,TNNC1,TRAF1,VPREB3
ETS1		transcription regulator		1.154	bias	0.001	CCL5,CD14,CD79A,CD79B,COL1A2,COL2A1,HMOX1,HSPA1L,HSPE1,ICAM1,ITGB2,ITGB3,LTB,MMP9,NQO1,PERP
CREBBP		transcription regulator		1.129		0.000277	ANXA6,B2M,BANK1,CCL5,COL1A2,COL2A1,CORO2B,CRISPLD2,CXCL10,CXCR4,GIMAP4,HMGCS1,HVCN1,ITGB7,LDLR,LGALS3BP,LPL,MAP3K8,MMP9,MYO1F,NTN1,OAS3,RSAD2,SLC6A19,TLR2,TRAF1
FOXC1		transcription regulator		1.091	bias	0.00222	CXCR4,ITGB3,MMP9,PLOD1
EP300		transcription regulator		1.014	bias	0.000466	ANXA6,B2M,BANK1,CD19,COL1A2,COL2A1,CORO2B,CRISPLD2,CXCR4,GATA3,GIMAP4,HMOX1,HSP90AB1,HVCN1,ITGB2,ITGB7,LGALS3BP,MAP3K8,MYO1F,NTN1,OAS3,PERP,RORC,RSAD2,SLC6A19,TLR2,TRAF1
HTT		transcription regulator		1		0.00209	ALDOC,B2M,BCL11B,C1R,CA12,CALML4,CANX,CARTPT,CCL5,COL4A1,COL6A1,COL6A3,CORO2B,DLG4,DNAJC3,DNM1,EMP3,FDFT1,FKBP4,HMGCS1,HSP90AB1,HSPA5,HSPE1,IL11RA,KCNQ2,KLF4,LDLR,LTF,PENK,PLOD3,PRELP,PRKCDBP,SERPINH1,SNN,TFAP2C,TFRC,Tmsb4x (includes others)
GATA6		transcription regulator		1		0.00721	C1R,C4A/C4B,CALML4,COL4A1,CXCL13,EMX2,SCGB1A1,SOX7,SPARC,Sprr1b,TNNC1,VSIG4
POU2AF1	4.265	transcription regulator		0.985		0.000246	CD79A,CD79B,IDH2,IGHM,LGALS1,PAX5,SPIB
FOXA1		transcription regulator		0.97		0.0485	AQP3,CXCL10,FKBP4,GBP2,MLXIPL,PYY,RORC,SCGB1A1,UST
STAT5B		transcription regulator		0.913		0.00205	CDO1,CYP2A6 (includes others),FBLN1,GADD45A,GPD1,HEXA,LTB,PAX5,STAT5A,TLR2,TNNC1,TRAF1,Wfdc18
CALR	1.72	transcription regulator		0.865		0.000388	CDH2,COL1A1,COL1A2,COL3A1,ICAM1,LPL
WWTR1		transcription regulator		0.849		0.00771	BGLAP,COL1A1,ICAM1,ITGB2,SP7
RARA		ligand-dependent nuclear receptor		0.823		0.0211	ATF5,CD14,CYP26A1,FOLR2,GATA3,IDE,IFI44,IL16,LGALS1,LGALS3BP,LTF,PENK,RASGRP4,RBP2,RORC,RSAD2,TFAP2A
IRF1		transcription regulator		0.822	bias	0.0207	B2M,C1R,CCL5,CXCL10,GBP2,IRF7,LTB,MMP9,OAS2,RSAD2
KLF2		transcription regulator		0.738		5.36e-06	ACE,CCL5,CD55,CDH2,CNP,COL4A1,CXCR4,DOCK2,F3,FBLN1,GADD45A,ITGB3,ITGB7,NQO1,SELPLG,TFRC,VWF
CEBPB		transcription regulator		0.711		2.09e-07	ADRB3,ARG1,BGLAP,C3,CCL5,CD14,CDO1,CFD,COL1A1,COL1A2,CSF3R,CXCR4,CYP2A6 (includes others),CYP2E1,GADD45A,HLA-A,ICAM1,IGFBP3,IGKC,IL11RA,LDLR,NR1H3,Orm1 (includes others),PRG2,SAT1,TMEM176A,TMEM176B,VDR,VIM,VLDLR,Wfdc18
STAT3		transcription regulator		0.639		6.54e-08	ARG1,CCL5,CDH2,COL1A1,COL1A2,COL3A1,COL5A1,CXCL10,CXCL13,CXCR4,CYP26A1,F3,FSCN1,GADD45A,GATA3,GBP2,GLIPR1,HLA-A,HLA-DRB5,HMOX1,ICAM1,Ifi202b,IFI30,IFI44,IRF7,ITGB2,KLF4,LTF,MMP9,Mx1/Mx2,OAS2,OAS3,PDIA4,RORC,RSAD2,S100A9,Slfn1,SLFN12L,TRIM5,VIM
NR3C1		ligand-dependent nuclear receptor		0.6		0.00769	ATP1B1,B2M,BGLAP,BTG1,C1R,C4A/C4B,CCL5,CIDEC,CXCL10,CYP2A6 (includes others),DEGS1,F3,FKBP4,GADD45A,GATA3,GBP2,GLIPR1,HSP90AB1,ICAM1,ITGB2,LTB,MFSD2A,MMP8,MMP9,Mx1/Mx2,PRKAR1B,SDPR,STAT5A,TLR1,TLR2,TNFAIP2,TRAF1,Trim30a/Trim30d
ESR2		ligand-dependent nuclear receptor		0.579		0.000182	AQP3,ATF5,C3,CDH2,COL1A1,COMP,CPM,CYP26B1,FBLN1,HSPA2,KLF4,LPL,MINOS1-NBL1/NBL1,NFE2L3,PCYOX1,PDZK1,PERP,PSAT1,PTX3,PYCR1,S100A9,SEMA3B,SNN,TSPAN13,VAV3
JUND		transcription regulator		0.577		0.00024	BGLAP,CCL5,COL6A1,F3,HMOX1,Ifi202b,MMP9,PENK,SAT1
HOXA10		transcription regulator		0.515		6.45e-05	ALPL,CFD,COL15A1,COL3A1,CSF3R,CYP2E1,EMX2,GSTA3,HLF,HSP90AA1,IDH2,IGFBP3,ITGB3,LTF,MINOS1-NBL1/NBL1,SAT1,TNXB
HDAC2		transcription regulator		0.508		0.000158	CD34,COL1A2,COL2A1,COMP,F3,LGR6,MMP9,MYO1F,NASP,RAG1,RORC,S100A9,SDPR
ID1		transcription regulator		0.507		0.0425	GATA3,ICAM1,Ly6a (includes others),MMP9,VIM
DDIT3		transcription regulator		0.497		0.0197	ATF5,AVIL,HMOX1,HSPA5,STAT5A
USF2		transcription regulator		0.495	bias	0.00267	B2M,GATA3,HMOX1,IGFBP3,LGALS3BP,P4HA1,RORC
MSX2		transcription regulator		0.477		0.000654	ALPL,AQP3,BGLAP,CDH2,SP7,VIM
NFKBIA		transcription regulator		0.468		3.55e-07	AEBP1,AMPD3,C3,CAMP,CCL5,COL1A2,COL2A1,COL3A1,COL5A2,CTSZ,CXCL10,CXCR4,F3,FCGRT,FSCN1,GADD45A,GBP2,HLA-A,HMOX1,HSPA5,ICAM1,MMP9,OGN,PTX3,S100A8,S100A9,SAT1,SOAT1,TFRC,TGFB1I1,TLR2,TMEM176B,Tmsb4x (includes others),TNFAIP2,TRAF1
TRIB3		kinase		0.447		0.000686	BGLAP,MTHFD2,PCK2,PSAT1,SP7
NOTCH3		transcription regulator		0.447	bias	0.0167	COL5A1,MMP9,PRKCQ,PTX3,SPARC
CEBPD		transcription regulator		0.443		0.00216	C3,CD14,CSF3R,CXCR4,CYP2A6 (includes others),CYP2E1,MMP8,SLC5A8,VLDLR
SMAD2		transcription regulator		0.438		0.0115	BGLAP,BGN,CDH2,COL2A1,HMOX1,MMP9,S1PR4
JUN		transcription regulator		0.429		0.000668	BGLAP,BTG1,CAMP,CD14,COL1A1,COL1A2,CXCL10,CYP2J2,EPHX2,F3,FLNC,FOLR2,HMOX1,ICAM1,IGFBP3,MMP8,MMP9,NQO1,PENK,PTX3,RGN,SLC6A6,SPARC,Tmsb4x (includes others),VAV3,VDR,VIM
CEBPA		transcription regulator		0.402		7.39e-10	ADRB3,ARG1,BTG1,C3,CAMP,CD14,CD19,CD3G,CFD,COL1A1,COL1A2,CSF3R,CXCR4,CYP2A6 (includes others),EEF1A2,EMX2,G0S2,GADD45A,GLIPR1,HMOX1,HSPA5,ICAM1,IGFBP3,LGALS1,LPL,LTF,Ly6a (includes others),MMP8,OAS2,Orm1 (includes others),PAX5,PTX3,S100A8,S100A9,SCGB1A1,Sprr1b,TFAP2A,UBE2I,VDR,VLDLR
HMGA1		transcription regulator		0.393		6.01e-05	ALPL,B2M,CD19,COL1A1,COL1A2,COL4A1,H19,IGFBP3,Ly6a (includes others),MMP9,MYO1F,Ngp,SERPINH1,SPARC,TFAP2C
PPARG		ligand-dependent nuclear receptor		0.388		1.99e-06	Acaa1b,ADRB3,AQP3,BDH1,BGLAP,C3,CCL5,CFD,CIDEC,COL1A1,COL1A2,CYP26A1,GPD1,HMOX1,HYOU1,IGFBP3,KLF4,KLK6,LDLR,LNPEP,LPL,MMP9,NR1H3,OLAH,PCK2,PEX6,RARRES2,RORC,S100A8,SAT1,SDPR,VDR,VIM,VLDLR
JUNB		transcription regulator		0.367	bias	0.0357	C3,COL1A1,COL1A2,FBLN2,HMOX1,ITGB3,MMP9,PENK
MSC		transcription regulator		0.333		7.54e-05	AMPD3,ASB2,CD19,CD79A,IFI44,IRF7,JCHAIN,MYBPC2,PAX5
NFE2L2		transcription regulator		0.316		1.69e-06	Acp5,ATP6V0D2,BGLAP,CCL5,CD8B,CFD,COL1A1,COL3A1,CXCL10,DNAJB11,DNAJC3,GBE1,GSTA3,HMOX1,HSP90AA1,HSP90AB1,HSP90B1,IDE,LPL,MMP9,MSMO1,NFE2L3,NQO1,NUCB2,OSCAR,PDIA3,PDIA4,PDIA6,PSAT1,SAT1,STIP1,Tpm1
MEOX2		transcription regulator		0.294		0.00771	F3,ICAM1,ITGB3,PTX3,TRAF1
STAT6		transcription regulator		0.292		0.00121	Acot1,Acp5,ARG1,CCL5,CIDEC,COL1A1,COL1A2,CTSW,GATA3,GBP2,IRF7,ITGB7,LGALS3BP,LTB,Ly6a (includes others),MMP9,Mx1/Mx2,PDGFC,Trim30a/Trim30d
HSF1		transcription regulator		0.285		5.22e-05	AHSA1,B2M,FBLN1,FKBP4,FMOD,HMOX1,HSP90AA1,HSP90AB1,HSPB1,HSPE1,HSPH1,ICAM1,LDLR,LMAN2L,SERPINH1,ST13,STIP1
ECSIT		transcription regulator		0.277	bias	0.00884	HMOX1,IRF7,STAT5A,TRAF1
IRF4		transcription regulator		0.231		0.00015	Acp5,ALPL,ARG1,B2M,CXCL10,CXCR4,GATA3,IRF7,MANF,MS4A1,PAX5,PRKCQ,RORC,SPIB
ZBTB7B		transcription regulator		0.22		1.28e-05	CD8B,COL1A1,COL1A2,COL2A1,GATA3,KLF4,RORC
NFATC2		transcription regulator		0.213		0.0182	CD3G,COL2A1,CXCL10,GATA3,IRF7,Mx1/Mx2,RORC,RSAD2,SLFN12L,STAT5A
ARNTL		transcription regulator		0.2	bias	0.00483	CARTPT,CRY1,MLXIPL,PER3,RBP2
HDAC1		transcription regulator		0.194		0.00176	Acp5,AMPD3,CARTPT,CCL5,CD34,COL1A2,COL2A1,LGR6,MMP9,MYO1F,NASP,OSCAR,RAG1,RORC,S100A9,SDPR,VDR
FOXO4		transcription regulator		0.169		0.0478	FDFT1,GADD45A,HMGCS1,MMP9
PRDM1		transcription regulator		0.162		1.23e-07	2210407C18Rik,ACOX2,ALPL,AQP3,CD19,CD22,CD79A,CPA4,CRISPLD2,CXCR4,GBE1,Ifi202b,IGHM,JCHAIN,LGALS1,PAX5,PCDH18,PLAC8,RSAD2,S100A8,S100A9,SLC5A8,SPIB,UBE2E3
PRKCB		kinase		0.152		0.0308	Acp5,ADRB3,ICAM1,MMP9,Mx1/Mx2
VHL		transcription regulator		0.14		0.00186	AIF1,CA12,CDH2,CXCR4,F3,GBE1,HMOX1,SPARC,TFRC,TRAF1,VIM
SP3		transcription regulator		0.131		4.81e-06	AEBP1,BGLAP,CDH2,COL1A1,COL1A2,COL2A1,CYP26A1,DNM1,F3,HSPA5,IGFBP3,KLF4,LDLR,LPL,PYY,SERPINH1,SLC39A8,SPARC,TLR2,TNNC1,VIM
RUNX3		transcription regulator		0.13		0.0105	BGLAP,CD79A,MMP9,TPSAB1/TPSB2,VIM
TP53		transcription regulator		0.115		2.04e-10	ACE,ADAMTSL4,ADRB3,AHSA1,ANXA6,APBB2,AQP3,BTG1,CCDC80,CD81,CHST12,CNN2,COL14A1,COL1A1,COL1A2,COL2A1,COL3A1,COL4A1,COL5A2,COL6A2,CSF3R,CTSW,CYP26B1,DDIT4L,EDA2R,EMILIN1,ESPL1,F3,FBLN2,FDFT1,FGFBP1,FKBP4,FXYD3,GADD45A,GLIPR1,GNL3,H19,HIC1,HMGCS1,HMOX1,HSP90AA1,HSP90AB1,HSPA1L,HSPB1,HSPG2,HSPH1,ICAM1,IDH2,IFI30,IGFBP3,IRF7,KCNMA1,KLF4,LRRC17,LSP1,LSS,Ly6a (includes others),MAP3K8,MAP4K1,MMP9,Mx1/Mx2…
NFKB1		transcription regulator		0.106		4.4e-08	B2M,BLK,CCL5,CD3G,COL1A1,COL1A2,COL2A1,CXCL10,FCGRT,FSCN1,GATA3,HLA-DMB,HMOX1,ICAM1,IGFBP3,IGHM,IGKC,LGALS1,LTB,MAP3K8,MMP9,Mx1/Mx2,PTX3,SP7,TLR2,TRAF1
PML		transcription regulator		0.096		0.0422	GADD45A,HLA-DMB,HMOX1,HSPB1,LDLR,LPL,NQO1,STIP1
NOTCH1		transcription regulator		0.065		0.0124	ASB2,BGLAP,CD14,CFD,COL1A1,COL1A2,GAA,GATA3,ICAM1,IGFBP3,Ly6a (includes others),NCF4,PDIA3,RORC
STAT4		transcription regulator		0.062	bias	6.93e-06	ALDOC,C3,CXCL10,DDAH2,FSCN1,GATA3,GBE1,H3F3A/H3F3B,Ifi202b,MAGED1,MAP3K8,Mx1/Mx2,P4HA2,PDK1,PLAC8,RCN3,SAT1,SELPLG,Trim30a/Trim30d,TUBB2B,VLDLR
NR1H2		ligand-dependent nuclear receptor		0.049		0.000138	ACE,C3,CCL5,Chil3/Chil4,CXCL10,FDFT1,LDLR,LPL,MMP9,MRC1,NR1H3
NFATC1		transcription regulator		0.042	bias	0.00157	CD3G,COL1A1,ICAM1,ITGB3,NQO1,OSCAR,RORC,SELPLG
CTNNB1		transcription regulator		0.037	bias	0.00172	BGN,CD34,Cd52,CDH2,CFD,CIDEC,CNN2,COL1A1,COL2A1,COL4A1,CTSZ,CYP2A6 (includes others),CYP2E1,EMX2,ETV4,FBLN2,FGFBP1,GATA3,GPR1,HSPE1,IGHM,ITGB2,ITGB7,JCHAIN,LIMD2,LPL,LSP1,MMP9,NTN1,OGN,RGN,S100A8,SOX7,SP7,STAT5A,TRAF1,VIM
IRF5		transcription regulator		0.02	bias	0.00388	CCL5,CXCL10,CXCR4,IFI44,IRF7,OAS2,RSAD2
RELA		transcription regulator		0		4.6e-07	B2M,C3,CAMP,CCL5,CD14,COL1A1,COL1A2,COL2A1,CXCL10,CXCR4,F3,FCGRT,FSCN1,GP1BB,HMOX1,ICAM1,IGHM,IGKC,IRF7,LTB,MMP9,Mx1/Mx2,OAS2,Pla2g2a,PTX3,RORC,SP7,STAT5A,TLR2,TNFAIP2,TRAF1,VIM
TAF4		transcription regulator		0		0.00814	FMOD,KLF4,KRTAP3-3,LRRC15,OLFML3,PDGFC,PENK,VAV3
HDAC3		transcription regulator		0		0.00121	CD34,CDH2,COL1A2,CXCL10,ELOVL5,HMOX1,ICAM1,MMP9,VIM
IRF8		transcription regulator		-0.029		3.61e-05	ADGRE1,B2M,BANK1,CCL5,CD14,CD37,CSF3R,ICAM1,KLF4,LSP1,MMP9,MS4A1,TYROBP,ZFHX3
BACH2		transcription regulator		-0.063		0.00615	GATA3,HMOX1,RORC,S100A8,S100A9
CIITA		transcription regulator		-0.199		4.3e-06	B2M,COL1A1,COL1A2,HLA-A,HLA-DMB,HLA-DOB,MMP9,OSCAR
THRB		ligand-dependent nuclear receptor		-0.221		0.0493	CFD,CXCL10,CXCR4,IGFBP3,IGHM,LDLR,LPL,MLXIPL,MMP9,NR1H3,PENK
IFI16		transcription regulator		-0.286	bias	7.33e-05	CCL5,CD81,CSF3R,CXCL10,GADD45A,ICAM1,LDLR,LPL,MTHFD2,Mx1/Mx2
SATB1		transcription regulator		-0.318		0.0159	CSF3R,GATA3,HLA-DMB,HLA-DOB,HSP90AA1,HVCN1,IL16,IRF7,LAG3,RAG1,TAF4B
IKZF1		transcription regulator		-0.333		0.0182	ACP1,CD79B,CYP2J2,DNM1,PRKCQ,RAG1,SERPINH1,TMEM119,VWF
MEF2C		transcription regulator		-0.355		5e-05	ABRA,BGLAP,CALR,COL1A1,COL1A2,COL2A1,COL3A1,ECM2,SP7,TNNC1,TTN,VIM
HOXD10		transcription regulator		-0.447		0.0479	DIS3,FCRLA,ICAM1,RSAD2,TGFB1I1
NR4A2		ligand-dependent nuclear receptor		-0.479		0.000302	BGLAP,COL1A1,COL6A1,COL6A2,KCNMA1,MMP9,PTX3,SLC39A8,ZBP1
HIF1A		transcription regulator		-0.538		0.000436	ALDOC,CDH2,CORO1A,CXCR4,FSCN1,GBE1,HMOX1,HSPA5,HSPB1,IGFBP3,ITGB2,ITGB3,LGALS1,MANF,MMP9,P4HA1,P4HA2,PDK1,PLAC8,RORC,TFRC,TLR2,TNFAIP2,TTN,VIM
EGR1		transcription regulator		-0.567	bias	0.000459	ACE,CARTPT,COL1A1,COL1A2,COL2A1,DLG4,F3,GADD45A,HMOX1,ICAM1,LDLR,MMP9,PDGFC,PTRF,SQLE
NUPR1		transcription regulator		-0.6		0.0207	ALDOC,APOBEC3B,BTG1,COL1A2,COL3A1,CXCR4,ESPL1,FAM114A1,GADD45A,GBP2,GNE,GPR1,HSPA2,KLF4,LMAN2L,P4HA2,PCYOX1,PDK1,PER3,RCL1,RFTN2,SAT1,SLC39A8,SLC6A6,TFAP2A
WT1		transcription regulator		-0.62		0.0164	COL4A1,FDFT1,HSP90B1,HSPG2,KLF4,LSS,MMP9,PCK2,PDIA4,SLC6A6,SQLE,TFAP2A,TYROBP,VDR
ARNT		transcription regulator		-0.64	bias	0.00115	ALDOC,CD81,CXCR4,CYP2A6 (includes others),DEGS1,IGHM,ITGB3,NQO1,PCK2,TFRC,VIM
VDR	-1.392	transcription regulator		-0.665		0.00488	ACE,BGLAP,CD14,COL1A1,F3,GADD45A,ICAM1,IGFBP3,PYY,VDR
STAT1		transcription regulator		-0.704		6.69e-06	APOBEC3B,ARG1,B2M,C3,CCL5,CD14,Chil3/Chil4,CSF3R,CXCL10,CYP2E1,GATA3,GBP2,HLA-DRB5,ICAM1,IRF7,KLF4,MMP9,Mx1/Mx2,OAS2,PDGFC,RORC,RSAD2,Slfn1,SLFN12L,SOAT1
NR1H3	1.59	ligand-dependent nuclear receptor		-0.777		0.00474	ADRB3,CCL5,CXCL10,FDFT1,LDLR,LPL,MLXIPL,MMP9,NR1H3
PITX2		transcription regulator		-0.86		0.0149	ATP1B1,CDH2,COL1A2,GADD45A,PLOD1,SP7,VIM
KLF4	-1.294	transcription regulator		-0.868		0.00635	ADGRE1,ALPL,ARG1,BCL11B,CD14,CD34,Chil3/Chil4,COL1A1,CYP26A1,EMX2,KLF4,MRC1,PCDH18,SERPINH1,Sprr1b,VIM
MYC		transcription regulator		-0.895		8.02e-09	ANXA6,ARG1,CANX,CD19,CD48,CDH2,CIDEC,CNP,COL14A1,COL15A1,COL1A1,COL1A2,COL2A1,COL3A1,COL4A1,COL5A1,COL5A2,COL6A3,CXCL10,CYP26A1,Ear2 (includes others),EMX2,F3,FBLN2,FCGRT,FMOD,GAA,GADD45A,GBP2,H19,H3F3A/H3F3B,HLA-A,HMOX1,HSP90AA1,HSPB1,HSPE1,HSPH1,ICAM1,IDH2,Igha,IRF7,KLF4,KLK6,LGALS1,LRMP,Ly6a (includes others),MAP4K1,MMP9,MRC1,NQO1,PAX5,PCDH18,PDK1,PERP,PSAT1,PYCR1,RPL5,RRP1B,RSAD2,SAT1,SERPINH…
GATA4		transcription regulator		-0.957		0.0152	COL1A1,COL1A2,COL3A1,ECM2,EMX2,GATA3,HSPA5,Sprr1b,TNNC1,TTN,VIM
YBX1		transcription regulator		-1.076		0.00733	CCL5,COL1A1,COL1A2,F3,IGFBP3,KLF4
CREB1		transcription regulator		-1.098		0.000808	Abca8a,ARG1,ATF5,CARTPT,CD79A,CDH2,Chil3/Chil4,CIART,CXCR4,DUSP14,GAA,GADD45A,HLA-A,HMGCS1,HMOX1,HSPA5,Ifi202b,IRF7,KDELR3,LDLR,LPL,LSS,MFSD2A,MRC1,MSMO1,PENK,SAT1,SLC16A1,TFAP2A,TFRC,TP53INP2,VIM
ZFP36		transcription regulator		-1.131	bias	0.000691	CAMP,COL3A1,ICAM1,LTF,Ngp,S100A8,S100A9,TRAF1
NEUROG1		transcription regulator		-1.134		0.00424	C3,COL3A1,ITGB3,LCP1,MMP9,P4HA2,SDPR
SRF		transcription regulator		-1.178		2.34e-06	Abca8a,ARHGAP20,CAMP,CCL5,CD177,CD19,CNN2,CPM,CXCR4,EPX,G0S2,GLIPR1,HSPG2,IGHM,LDLR,LPL,LRP4,LTF,MMP9,Ngp,PDE2A,PKHD1L1,PRG2,S100A8,S100A9,TNNC1,Tpm1,TTN
FOXA2		transcription regulator		-1.195		0.0423	C3,CD55,CXCR4,CYP2A6 (includes others),EPX,LPL,MLXIPL,PYY,RORC,SCGB1A1,UST
SREBF1		transcription regulator		-1.213		2.27e-05	ALDOC,BGLAP,CFD,Chil3/Chil4,COL6A1,CXCL10,FDFT1,HMGCS1,HMOX1,HSPA5,IGHM,LDLR,LPL,LSS,MSMO1,NR1H3,PCK2,SQLE,TTN
TRIM24		transcription regulator		-1.265	bias	0.00027	Bst2,CXCL10,GBP2,Ifi27l2a/Ifi27l2b,IFI44,IRF7,LGALS3BP,Ly6a (includes others),PLAC8,PRKCQ,TLR2
BRCA1		transcription regulator		-1.307		0.000405	CCL5,FXYD3,GADD45A,H3F3A/H3F3B,HMOX1,HSPB1,IRF7,Ly6a (includes others),NQO1,PERP,SAT1,STAT5A,TNFAIP2,UBE2I,VIM
EZH2		transcription regulator		-1.329		0.00409	ALPL,ANXA6,C3,CCL5,COL4A1,CRISPLD2,CSF3R,CXCL10,FBLN1,GATA3,HOXA7,ICAM1,IGFBP3,KLF4,KLHL31,LTB,MMP9,PRG2,SPIB
GLIS2	1.453	transcription regulator		-1.342	bias	0.000199	C3,COL1A1,CXCL10,SPARC,VIM
SMAD7		transcription regulator		-1.417		0.000134	BGN,CCL5,CDH2,COL1A1,COL1A2,COL2A1,COL3A1,COL6A1,COL6A3,CXCL10,GADD45A,HMOX1,MMP9
BCL3		transcription regulator		-1.455		0.000553	CAMP,CCL5,GATA3,ICAM1,IGHM,VLDLR
NR4A3		ligand-dependent nuclear receptor		-1.477		0.0425	COL1A1,COL6A1,COL6A2,NQO1,SLC39A8
NR4A1		ligand-dependent nuclear receptor		-1.504		3.11e-05	CCL5,COL1A1,COL6A1,COL6A2,G0S2,GPD1,HMOX1,ICAM1,IL16,LDLR,LPL,MMP9,NUCB2,PDIA3,SAT1,SLC39A11,SOAT1
SOX2		transcription regulator		-1.532		0.0199	BGLAP,COL1A1,CXCR4,CYP26A1,EMX2,ETV4,GATA3,H19,KLF4,NDN,OTX1,PARD6G,PCDH18,PDK1,Sprr1b,VIM,ZFHX3
GATA2		transcription regulator		-1.557		6.59e-07	4930438A08Rik,CAMP,CCL5,CD177,CD300LD,CD34,CEP126,CPT1C,CXCL10,DDIT4L,Ear2 (includes others),EPX,FCRLA,GATA3,GBP2,GIMAP8,GP1BB,GUCA2A,LTF,Ly6a (includes others),MCEMP1,Ngp,NKG7,PRG2,RAG1,Retnlg,S100A8,S100A9,SLC4A1,Stfa1 (includes others),TFRC,TPSAB1/TPSB2,TSPAN32
PGR		ligand-dependent nuclear receptor		-1.578		0.00279	ATP1B1,BTG1,CA12,COL6A1,COL6A2,CREB3L2,DPYSL2,F3,GATA3,H19,HSPA2,ICAM1,KLF4,P4HA2,S100A8,SLC39A8,STAT5A,VDR
CREM		transcription regulator		-1.673		0.00341	ACE,CAMP,CD8B,CIART,COL3A1,DUSP14,HMGCS1,LDLR,LSS,MSMO1,SLC16A1,Tpm1
HAND2		transcription regulator		-1.698		0.00454	COL1A1,COL1A2,COL3A1,ECM2,TNNC1,TTN
MKL1		transcription regulator		-1.772		7.94e-05	CAMP,CCL5,CD177,CNN2,CXCR4,EPX,G0S2,HLA-A,LTF,MMP9,Ngp,PRG2,S100A8,S100A9
HNF1B		transcription regulator		-1.8		0.0815	BGN,COL5A1,COL5A2,IGFBP3,SERPINH1,SLC5A1,SPARC
SQSTM1		transcription regulator		-1.919		0.0381	CYP2A6 (includes others),HMOX1,NQO1,RSAD2
MYOCD		transcription regulator		-1.937		0.0132	COL1A1,COL1A2,COL2A1,COL3A1,ECM2,TNNC1,TTN
TBX5		transcription regulator		-1.976		0.00503	COL1A1,COL1A2,COL3A1,ECM2,TNNC1,TTN,VIM
GATA3	-1.335	transcription regulator		-1.985		0.00105	BCL11B,CCL5,CDH2,CXCR4,FSCN1,GATA3,KLF4,LTB,PAX5,RAG1,S100A8,S100A9,SPIB,Sprr1b,STAT5A,VIM
KDM5B		transcription regulator		-1.987		1	GADD45A,LGALS3BP,SAT1,STAT5A
ASXL1		transcription regulator	Inhibited	-2	bias	0.00615	CFD,G0S2,HOXA7,LPL,RARRES2
SREBF2		transcription regulator	Inhibited	-2.043	bias	0.00226	ALDOC,FDFT1,HMGCS1,LDLR,LSS,MSMO1,RARRES2,SQLE
MKL2		transcription regulator	Inhibited	-2.53		2.19e-06	CAMP,CCL5,CD177,CNN2,CXCR4,EPX,G0S2,HLA-A,LTF,Ngp,PRG2,S100A8,S100A9
SPDEF		transcription regulator	Inhibited	-2.704		7.13e-06	CD34,CDH2,COL1A1,COL4A1,COL5A1,COL5A2,COL6A1,COL6A2,COL6A3,SCGB1A1,VIM
MYCN		transcription regulator	Inhibited	-2.927		0.155	B2M,COL1A1,COL4A1,COL5A2,HLA-A,HSP90AB1,LGALS1,PDIA4,PDK1,RPL5,SPARC,VIM
AHR		ligand-dependent nuclear receptor	Inhibited	-3.619		3.42e-05	CCL5,CDH2,COL14A1,COL1A1,COL1A2,COL3A1,COL4A1,COL5A1,COL5A2,COL6A1,COL6A3,CXCL10,CYP2A6 (includes others),EMILIN1,EMILIN2,FBLN2,FMO2,GADD45A,HSP90AA1,HSPA5,HSPH1,IGHM,NQO1,PLA2G12A,VIM

## Sheet: USR_30Cvs22C
Upstream Regulator	Expr Fold Change	Molecule Type	Predicted Activation State	Activation z-score	p-value of overlap	Target molecules in dataset
MKL1		transcription regulator	Activated	4.396	8.21e-10	CAMP,CD177,CDC42EP2,CNN2,CPA3,CTSG,EGR1,ELANE,EPX,FLNA,FOS,HLA-A,LCN2,LTF,MS4A3,MYH11,MYH9,Ngp,PGLYRP1,PRG2,PRTN3,S100A8,S100A9,Saa3,SERPINB10,SERPINB2,SLC20A1,SLPI,TNC,Tpm2,Tpm4,VCL
MKL2		transcription regulator	Activated	4.264	8.81e-11	CAMP,CD177,CNN2,CPA3,CTSG,ELANE,EPX,FLNA,HLA-A,LCN2,LTF,MS4A3,MYH9,Ngp,PGLYRP1,PRG2,PRTN3,S100A8,S100A9,Saa3,SERPINB10,SERPINB2,SLC20A1,SLPI,Tpm4,VCL
SRF		transcription regulator	Activated	4.129	1.05e-08	A2M,AKAP12,Cald1,CAMP,CD177,CNN2,CPA3,CTSG,EGR1,EGR2,ELANE,EPX,EXTL2,FHL1,FLNA,FOS,GP5,KDSR,LCN2,LPL,LTF,MALAT1,MS4A3,MYH1,MYH11,MYH2,MYH4,MYH7,MYH9,MYL3,Nebl,Ngp,OPHN1,OPN3,PGLYRP1,PRG2,PRTN3,RND3,S100A8,S100A9,Saa3,SERPINB10,SERPINB2,SKI,SLPI,SMTN,SND1,SVIL,TNC,TNNC1,Tpm2,Tpm4,TTN,VCL
FOXM1	1.433	transcription regulator	Activated	3.798	1.83e-08	BUB1B,CCNA2,CCNB1,CCNB2,CDC20,CDC25A,CDC25B,CDC25C,CDH1,CDK2,CDKN3,CENPA,CENPE,CENPF,FOS,FZD1,KIF20A,LEF1,LOX,MKI67,NEK2,PRC1,PTCH1,PTCH2,STMN1,TOP2A,VCAN,ZEB1
ERG		transcription regulator	Activated	3.5	0.00802	ACTN1,ARHGAP24,CCNA2,CDH1,CDK5RAP2,COL11A2,DOCK1,DOCK2,EXT1,FHL1,FLNB,HERPUD1,HMMR,LEF1,MAGI1,MYCN,NRCAM,RPL27A,SLIT2,SOX4,SVIL,TSC22D3,UTRN,VWF
MITF		transcription regulator	Activated	3.424	4.01e-07	ALCAM,CAPN3,CCNB1,CDC25B,CDCA3,CDK2,CENPF,CEP55,CHKA,CTSG,DCT,ECT2,EME1,FOS,GLI1,HAUS8,ITPKB,KIF20A,KIF4A,KIFC1,LGALS3,MBP,MGP,MLANA,MMP14,NCAPD2,NUF2,OSTM1,PMEL,SEMA3C,SLC7A8,SPAG5,TBC1D16,TMCC2,Tpsab1,TPSAB1/TPSB2,TPX2,TRPM1,TYR,TYRP1
RARA		ligand-dependent nuclear receptor	Activated	3.218	0.000263	ADH1C,ARHGAP1,ASPM,ATF5,ATG13,CCNA2,CD14,CDKN3,CEBPB,CENPA,CENPF,CLMN,CLN8,COBL,CYP26A1,DUSP1,E2F7,EGR1,EGR2,FAM64A,FOS,GAP43,GLI1,KIF23,KRT15,LAMB1,LTF,MAFB,MGP,MYCN,NAV2,PENK,RARB,RASGRP4,RBP2,RORC,SLC16A2,SMC4,STAT1,UBA7
XBP1		transcription regulator	Activated	2.977	0.0329	CALR,CREB3L1,CYP2E1,DNAJB2,GCC1,GOLGA4,GORASP2,HERPUD1,HSP90B1,HSPA5,HYOU1,NR1H3,NUCB2,PDIA3,PDIA4,PDIA6,RCN3,Rrbp1,SDF2L1,SRP9,TXNDC11,VCAM1
CTNNB1		transcription regulator	Activated	2.829	8.63e-06	AGRN,ALCAM,APCDD1,AQP4,ATP6V0A1,Ccl7,CCNA2,CDH1,CNN2,COL4A1,CRIP1,CTNNA1,CTSZ,Cux1,CYP2A6 (includes others),CYP2E1,CYR61,DCT,DIO2,EDN1,EPHB3,FAM126A,FGFBP1,FOS,GAP43,GET4,GLI1,GLI2,GNAO1,GPX2,HILPDA,HSD17B2,IGF2,ITGB7,ITSN1,JCHAIN,KIF23,KIFC1,KRT1,KRT5,L1CAM,LAMB1,LAP3,LEF1,LGALS3,LGR5,LHX2,LPL,MFGE8,MMP14,MPZ,MSX2,MYCN,NKD1,NR6A1,NRCAM,PCCA,PRSS35,PTCH1,PTCH2,RAI14,RCN1,RETN,RGN,S100A4,S100A8,Sa…
ATF6		transcription regulator	Activated	2.813	0.00509	BUB1,CALR,CDKN3,CHKA,FOS,HMMR,HSP90B1,HSPA5,NUCB2,PDIA4
SMARCA4	1.625	transcription regulator	Activated	2.78	2.33e-05	A2M,AREG,ARRDC4,ASNS,ATP6V1B1,BGLAP,C15orf52,CCNA2,CDC25A,CDH1,CDK2,CEBPB,CHEK2,CPS1,DCT,DYNC1H1,EGR1,EHF,EPHA4,FBP1,FLNB,FMO2,FOS,GLI1,GSTO1,HBB,HCST,HEPH,HLA-E,Hrc,IFI16,IGHG1,KRT15,LGALS3,LOX,LRMP,MC5R,MFGE8,MGP,MICB,Mt1,MYH11,NFKB2,OXCT1,PDK1,PER3,PMEL,PSMB9,PTCH1,RALBP1,RETN,S100A3,SCHIP1,SEL1L3,SEMA3B,SERPINB2,SERPINH1,SLC2A4,SLC40A1,SLC43A3,SMARCA4,SOCS2,TAP1,TBX15,TCAF2,TEC,TNNT3,TSPAN8,T…
AR		ligand-dependent nuclear receptor	Activated	2.759	9.17e-10	ADGRA3,ADM,AKR1C3,ALOX15B,AQP3,ARMCX2,ATP13A4,BASP1,BUB1,BUB1B,C3,C4A/C4B,CCNA2,CDC25B,CDC25C,CDH1,CENPE,CHRNA1,CHRNB1,CIT,COL3A1,CSRP3,DEGS1,EDN1,EGR1,EXTL2,FABP5,FKBP4,FXYD3,GSTM1,HSD3B1,HSPA5,HSPB7,HSPH1,IGF2,KCNA1,KIF15,KIF22,KIF2C,LRIG1,Ly6a (includes others),Marcks,MRAS,MSI1,MSMO1,MYL3,NEK2,NUSAP1,OVGP1,P4HA1,PENK,PGR,PIAS3,PTCH1,PTGDS,SGK1,SLC39A8,SLCO3A1,SMTN,SORD,STAT1,Sult5a1,TNFRSF12A,…
ESR1		ligand-dependent nuclear receptor	Activated	2.748	6.4e-07	ACKR3,ALCAM,ANLN,AQP3,AREG,ARHGAP1,ASPM,ATF5,ATG13,ATP1B1,BUB1,BUB1B,C3,CALML4,CAP2,CAPN2,CARD14,CBL,CCNA2,CCNB1,CCNG1,CD55,CDC42EP2,CDC5L,CDH1,CDK2,CDK5RAP2,CDKN3,CEBPB,CENPA,CENPE,CENPF,CHEK2,CIT,CLDN8,CLEC3A,CLN8,COBL,CYP26B1,DDB2,DSG2,EDN1,EGR1,FAM64A,FBLN1,FHL1,FKBP4,FLNA,FMN1,FOS,FOXM1,FOXO4,G6PD,GLI2,GPAM,H19,HDAC11,HLA-E,HPS1,HSP90AA1,HSP90B1,HSPH1,ICOSLG/LOC102723996,IGF2,IKBKE,INCENP,KH…
KLF4		transcription regulator	Activated	2.681	2.43e-05	ADGRE1,ALCAM,ANGPT1,APCDD1,ARG1,BUB1B,CCNB1,CD14,CDH1,CENPE,Chil3/Chil4,CYP26A1,DLL1,DLX3,DSP,DUSP1,Elf5,FOXE1,FOXM1,GBP4,IBSP,KRT17,KRT27,LGR5,MSX2,MYH11,MYH7,Oasl2,Retnla,RPTN,SERPINB2,SERPINH1,SLPI,SPRR1A,Sprr1b,TEAD2,TNC
SOX4	1.598	transcription regulator	Activated	2.646	0.00029	2610035D17Rik,ADGRE5,ALDH1B1,AMOTL1,C19orf44,CAPN2,CSRP3,CTNNA1,FHL1,FOS,HDAC8,HLA-DQB1,IGF2,LMO7,Ly6a (includes others),LY6D,LYZ,MAGI1,MARCKSL1,MBP,Mt1,NREP,PPIC,SEL1L3,Tpm4,TSPAN6,TUBB2B
MYBL2		transcription regulator	Activated	2.611	0.00234	CCNA2,CCNB1,CCNB2,CDC25B,CDK2,ELN,MAD1L1,MPO,TOP2A
KAT2B		transcription regulator	Activated	2.381	0.0271	GLI1,HBB,HSPA5,NR1H3,PTCH1,RARB,THRSP
DLX3	1.447	transcription regulator	Activated	2.236	0.00781	KRT25,KRT27,KRT28,KRT71,S100A9
MDM2		transcription regulator	Activated	2.219	0.46	CCNA2,ELF4,IL13RA2,LYZ,MYCN
TFE3		transcription regulator	Activated	2.183	0.00235	CDH1,DCT,MYH9,PNPLA2,TYR,TYRP1
SMAD3		transcription regulator	Activated	2.172	0.317	AREG,BGLAP,CDH1,COL10A1,COL3A1,COL6A3,EDN1,EGR1,ELN,FOS,GLI1,GLI2,JAG1,Ly6a (includes others),MMP12,TNC,Tpsab1,TPSAB1/TPSB2
MYC		transcription regulator	Activated	2.143	3.23e-13	ACOT12,ACTN1,ADARB1,ADM,AKAP12,ALCAM,ALDH18A1,ANGPT1,ANXA5,ANXA6,APCDD1,ARG1,ASNS,ATF4,BUB1,BUB1B,CAD,Cald1,CAPN2,Ccl6,CCNA2,CCNB1,CCNB2,CDC20,CDC25A,CDC25B,CDC25C,CDH1,CDK2,CHKA,CHRNB1,COL14A1,COL15A1,COL3A1,COL4A1,COL6A3,CRIP1,Crip2,CSPG4,CTNNA1,CTSV,CYP26A1,DDB2,DLX3,DROSHA,DSP,DUSP1,DUSP2,EDN1,EGR1,EGR2,EIF2B1,EIF4G1,ELANE,Elf5,EPHB3,FABP5,FBN1,FECH,FLNA,FOXE1,FOXM1,G6PD,GAA,GAMT,GBP2,GBP4,GG…
NFATC2		transcription regulator	Activated	2.138	0.0348	CCNA2,CCNB1,CD3G,EDN1,EGR2,FCER2,FGL2,GBP4,PDZD2,PLK2,RORC,S100A3,SLCO3A1,SOCS2,SOCS3,STAT1,STAT5A
FOXO1		transcription regulator	Activated	2.135	2.59e-05	A2M,ALAS1,ANGPTL4,ANLN,ASPM,ATP6V0A1,BACH2,BGLAP,CCNA2,CCNB1,CCNB2,CENPF,CTSE,CTSV,DIO2,EDN1,EGR1,EGR2,FOS,FOXM1,GPAM,GPD1,HAL,HSPA5,HYOU1,ITGB6,JAG1,KIF11,LPL,MB,MRPS22,MYL3,NEK2,NUSAP1,PAK1,PCK2,PNPLA2,PRC1,Ptprv,SCD,SERPINB2,SGK1,SLC2A4,TNNC1,VCAM1,VPREB3
CCND1		transcription regulator	Activated	2.111	3.92e-05	AQP3,AREG,ASPM,CCNA2,CDH1,CDK2,CENPF,CEP55,DKK2,E2F7,EPS8,FOXM1,GNMT,GPALPP1,GPRC5A,H2AFJ,HOMER2,ITGB6,KIAA0101,KIAA1524,KIF11,KIF20A,KIF20B,KIF2C,KIF4A,MAML3,MCM10,MELK,MNS1,PGR,PSRC1,RACGAP1,ROR2,SOX4,STBD1,TAPT1,TPX2,UTRN
SMAD4		transcription regulator	Activated	2.077	0.0924	ANGPT1,ANGPTL4,AREG,BGLAP,CDH1,CDH3,COL10A1,CYB561,EDN1,FOS,ITGB7,JAG1,LEF1,MSX2,MYCN,SAE1,SCD,SGK1,TNC,Tpm2
YAP1		transcription regulator	Activated	2.051	0.0167	ANLN,AREG,CDH1,CYR61,EDN1,FOS,FOXM1,MYH7,NEK2,PPP1R3B,VCAM1,ZEB1
NLRC5		transcription regulator		1.975	0.0531	HLA-A,HLA-E,PSMB9,TAP1
CUX1		transcription regulator		1.964	0.000284	CAD,CCNA2,CDH1,CDK2,ECT2,ELANE,FLNA,LIMA1,LTF,MMP8,RACGAP1,WISP2
IGF2BP1		translation regulator		1.913	0.000247	COL14A1,COL6A2,COL6A3,GLI1,IGF2,SERPINH1,TNC
RARG		ligand-dependent nuclear receptor		1.886	0.000121	COL4A1,CYP26A1,DUSP1,EGR1,EGR2,FOS,GAP43,LAMB1,MAFB,RARB,UBA7
FOXL2		transcription regulator		1.798	0.173	CYP26B1,FOS,KLK9,PRTN3,SERPINB2,SOX4,TNFAIP3
SP1		transcription regulator		1.757	7.82e-05	ACVRL1,ADH5,AEBP1,AKAP12,ALOX15B,ASNS,ATP6V0C,BGLAP,CAD,CAMP,CBS/CBSL,CCL22,CCNA2,CD55,CDC25B,CDC25C,CDH1,CDK2,CEBPB,CHRNA3,CIRBP,CYP26A1,DLX3,EGR1,ELANE,FLNA,FOS,FOXM1,HADHA,HBB,HINT1,HSD3B1,HSPA5,IGF2,ITGAX,KCNQ2,KRT16,KRT81,LPL,LTBP3,Marcks,MMP14,Mt1,MYCN,MYH11,MYH7,PADI4,PARP1,PDK1,PENK,PGR,Sct,SGK1,SLC19A1,SLC22A4,SLC39A8,SLC6A2,SOAT1,STAT1,TGFBR3,TNC,TNNC1,UFD1L,VWF
IRF1		transcription regulator		1.756	0.393	ADAM8,CDK2,FGL2,GBP2,NFE2,PF4,PSMB9,SLPI,STAT1,TAP1,TAP2,VCAM1
USF2		transcription regulator		1.744	0.026	AGTRAP,FCER1A,Hamp/Hamp2,IGF2R,MYH9,P4HA1,RORC,SPEG,THRSP
TBX2		transcription regulator		1.678	0.00033	ANLN,ATF5,BUB1,CCNA2,CCNB1,CDCA3,CDH1,CKAP2,DMTF1,E2F7,FOXM1,NCAPD2,PRC1,TCEA2,TYRP1
SMARCA2		transcription regulator		1.671	0.0487	CDH1,CDK2,COL11A1,DCT,PMEL,SLC6A2,TYR,TYRP1
MSC		transcription regulator		1.667	0.0212	AMPD3,ASB2,DCT,DDX60,JCHAIN,LGALS12,MYBPC2,PSD3,SYNE2
CREBBP		transcription regulator		1.656	4.21e-05	AKAP12,ALAS1,AMPD1,ANGPT1,ANXA6,ARHGAP24,ARID5A,ASL,CBL,CCR5,CDH1,CRISPLD2,CTSG,CYR61,DUSP1,EGR1,EGR2,ELANE,FOS,GLI1,HBB,HDAC11,HSD11B1,ITGB7,LPL,MAP3K8,MPO,MPZ,MYH1,MYH7,Nebl,PGR,PSMB9,RARB,RETN,SERPINA3,SLC6A19,SOCS3,TAP2,TBX15,TESC,THRSP,TLE2,TM2D2,TNC,TNFAIP3,TRPM1,UTRN,VCAM1,XIST
HNF1A		transcription regulator		1.571	0.0188	AADAC,ADH1C,AKR1C3,Alox12e,AMBP,AQP3,C1S,CBS/CBSL,CD55,COL3A1,CTSZ,CYP2E1,DCT,DPP4,FBP1,FXYD3,GBE1,GOT1,GPX2,HAL,HSD11B1,HSD17B2,HSPA5,KIF20A,KRTAP1-1,LBP,LEF1,MAPK15,MCCC1,MLXIPL,MRPS18B,NUF2,PAMR1,PDK1,PFKL,PPP1R1A,RARB,SLC38A4,SLC40A1,SLCO3A1,SLPI,SOCS3,TEF,VLDLR
E2F1		transcription regulator		1.561	0.000269	ACADL,ALG5,ATG7,BGLAP,Calm1 (includes others),CALR,CCNA2,CCNB1,CCNB2,CDC20,CDC25A,CDC25B,CDK2,CHEK2,COL10A1,DDB2,DUSP1,ECT2,EGR1,EGR2,FHL1,FOS,FOXM1,H19,HADHA,HSP90B1,IGF2,INMT,KIAA0101,KIF23,KRT1,MCM10,MYCN,MYH2,MYH4,MYH7,NUDC,NUSAP1,PDK1,PLK2,PPP1R26,PRKDC,PSAT1,PSMB9,RACGAP1,RND3,RPA2,SDHA,SMC4,STMN1,TAP1,TAP2,TOP2A,VCAM1,VCP
EP300		transcription regulator		1.415	0.0212	ACADL,AKAP12,AMPD1,ANGPT1,ANXA6,ARHGAP24,ARID5A,CAD,CBL,CDC25A,CDK2,CHKA,CRISPLD2,CTSE,DUSP1,EDN1,EGR1,HBB,HDAC11,HSD11B1,HSP90AB1,ITGB7,KRT16,MAP3K8,MKI67,MYH11,Nebl,PARP1,PGR,RARB,RETN,RORC,SLC6A19,SOCS3,TESC,TLE2,TM2D2,TNC,TNFAIP3,TRPM1,UTRN,XIST
STAT3		transcription regulator		1.413	7.37e-06	A2M,ADM,ALOX15,ANGPTL4,AREG,ARG1,ARG2,C5AR1,Ccl8,CCNB1,CCR5,CD209,CDH1,CEBPB,COL3A1,CXCR2,CYP26A1,DLL1,DPP4,DTX3,ECT2,EGR1,EGR2,EME1,FGL2,FLRT3,FOS,FOXM1,GAP43,GBP2,HBB,HLA-A,HLA-DMA,HLA-DRB5,IFI16,IKBKE,IL13RA2,ITGB6,JAG1,KRT17,LBP,LTF,LYZ,MAP2,MMP12,MRAS,Mt1,MYH7,PDIA4,PFKL,PGR,PSMB9,RORC,S100A9,SERPINA3,SGK1,SLC1A3,SLC39A10,Slfn1,SOCS3,STAT1,TAP1,TRIM5
HOXA9		transcription regulator		1.387	0.0475	ARL3,CDC37,CDH1,CTSG,DCT,EPS8,FZD1,HIGD1A,HOXB2,INPPL1,KIF20B,LYZ,MAFB,RAB31,RPL27A,S100A8,SLC27A6,SOX4,TSC22D3
PPARA		ligand-dependent nuclear receptor		1.375	3.52e-09	AADAC,Acaa1b,ACADL,ACADS,ACADVL,ACSS2,ADTRP,AHCY,ANGPTL4,AQP3,ARG1,ASL,ASNS,C1S,C3,CCNA2,CCNB1,CDK2,CEBPB,CHKA,CIDEA,COX6B2,CPS1,CTSE,DIO2,EDN1,FABP5,FOS,G6PD,GNMT,GPAM,GPD1,Gsta4,HADHA,HILPDA,HIST1H1C,HLA-E,HSD3B1,KIF20A,KIF2C,KIF4A,KRT23,LGALS4,LPL,LY6D,MKI67,MSMO1,NR1H3,PC,PLIN4,PON1,PRC1,PRDX6,RBP2,RBP7,RETN,SARDH,SCD,SLC2A4,SMC4,SOCS2,SORD,STBD1,TOP2A,VCAM1
LEF1	3.945	transcription regulator		1.266	0.0135	BGLAP,CDH1,DCT,ELANE,LEF1,MSX2,NRCAM,PTCH1,SGK1
MED1		transcription regulator		1.257	0.0296	CCNB1,CDC20,CDK2,CENPA,CIDEA,FOXM1,LEF1,LY6D,MAD1L1,MB,MYCN,MYH7,RARB,SLC2A4,SMARCA4,TNNC1,TNNI1,WISP2
WT1		transcription regulator		1.256	0.0478	AHCY,AREG,ASNS,CBS/CBSL,CDH1,CIRBP,COL4A1,CSPG4,CTSV,EGR1,EPS8,GSR,HSP90B1,IGF2,LGALS3,MMP14,MYCN,NCSTN,PCK2,PDE8A,PDIA4,SLC20A1,SLC6A6,SMC1A
USF1		transcription regulator		1.242	2.56e-05	AGTRAP,AKAP12,CAD,CBS/CBSL,DUSP1,FCER1A,GPAM,Hamp/Hamp2,IGF2R,Mt1,MYH9,P4HA1,RORC,SLC19A1,SPEG,TNFAIP3,TYR
NOTCH1		transcription regulator		1.24	4.75e-06	ANGPT1,ASB2,BGLAP,C21orf33/LOC102724023,CAD,CD14,CDH1,CDK2,CEBPB,CTSG,CYR61,DLL1,ECHS1,ECT2,ELANE,EPHA4,FOS,GAA,GLI2,IFI16,Ivl,JAG1,LEF1,LOX,Ly6a (includes others),LYVE1,MPO,MPZ,MYH11,MYH7,PDIA3,PTGDS,RND3,RORC,SDHA,TGFBR3
NFYA		transcription regulator		1.188	1.21e-06	CALR,CBS/CBSL,CCNB1,CCNB2,CDC25B,CDC25C,CHEK2,COL11A1,COL5A3,EGR1,ELANE,GPAM,HLA-DQB1,HSPA5,IBSP,PADI4,SCD,THRSP,TOP2A,VWF
SQSTM1		transcription regulator		1.134	0.0239	ARID5A,Ccl7,CYP2A6 (includes others),EDN1,FGL2,LHX2,PLK2
STAT6		transcription regulator		1.118	0.0144	ALOX15,AREG,ARG1,CCL17,CCL22,Ccl6,CCR5,CDK2,CRIP1,EGR1,EGR2,EXT1,FAM126A,FCER2,GBP2,HSD3B1,IFI16,IGHG1,IL13RA2,ITGB7,Ivl,JAG1,Ly6a (includes others),MMP12,MMP14,PNPLA2,Retnla,SOCS2,TMTC1,VCAM1
GATA5		transcription regulator		1.103	0.00862	EDN1,MYH7,PGR,TNNC1
STAT1	1.489	transcription regulator		1.043	0.0112	A2M,ALOX15,ARG1,C3,Ccl8,CD14,CDK2,Chil3/Chil4,CYP2E1,DPP4,EDN1,EGR1,FGL2,FOS,GBP2,HLA-DRB5,IFI16,ITGAX,LCN2,NFE2,PF4,PSMB9,Retnla,RORC,SERPINA3,Slfn1,SOAT1,SOCS3,SPRR1A,STAT1,TAP1,Wfdc17
E2F3		transcription regulator		1.012	0.0296	AKR1C3,CCNA2,CCNB1,CCNB2,CDC25A,CDCA3,CDK2,EDN1,HIST1H1C,IGF2,KIAA0101,LPL,MALAT1,MCM10,MYCN,S100A8,SERPINH1,TPX2
TAL1		transcription regulator		1	0.00234	ARSA,ASPM,BUB1,C3,CCNB1,CDKN3,DOCK1,DSG2,ELOVL4,FCER1A,GSDMD,HADHA,HBB,HLA-A,HLA-E,KIF15,KIF20A,MAP2,MELK,MPND,MPO,SERPINB2,SOX4,TNFAIP3,TPSAB1/TPSB2
HOXA10		transcription regulator		0.993	5.42e-06	ADM,COL15A1,COL3A1,CSTA,CTSG,CTSV,CYP2E1,CYP2F1,DPP4,EGR2,EIF3A,FZD1,GSTA3,HLA-DQB1,HLF,HSP90AA1,IDH2,INMT,KLF10,KRT15,LCN2,LTF,LYZ,MSN,MYCN,PBX3,SCD,SLC27A6,TGFBR3,THRSP,XDH
PLAG1		transcription regulator		0.958	0.00582	ATF5,CREB3L1,IGF2,MAP2,PPIC,RBP2,SMARCD3,TNNT3,TPSAB1/TPSB2,TSPAN4
TRIB3		kinase		0.946	0.00506	ASNS,BGLAP,HERPUD1,PCK2,PSAT1,PSPH
CEBPB	-1.632	transcription regulator		0.943	2.22e-08	ADH1C,AKR1C3,ANTXR1,APCDD1,ARG1,ASNS,BGLAP,C3,CCNA2,CCNB2,CCR5,CD14,CDC25A,CDC25B,CDC25C,CDH3,CEBPB,CHIT1,COL10A1,CYP2A6 (includes others),CYP2E1,DDB2,DLX3,ELANE,FHL1,FOS,FZD1,Hamp/Hamp2,HBB,HLA-A,HSD11B1,IKBKE,IL11RA,INMT,KRT15,KRT6B,LBP,LCN2,MBP,MGP,NR1H3,PRG2,PRTN3,S100G,Saa3,SCD,SERPINB2,SGK1,SLC38A2,SOCS3,SPRR1A,VCAN,VLDLR,Wfdc18,XDH
RXRA		ligand-dependent nuclear receptor		0.93	2.33e-05	ADH1C,AHCY,ARG2,ASNS,BGLAP,C3,CCL17,CCL22,Ccl6,Ccl8,CCNA2,CCNB1,CIDEA,CLMN,CYP26A1,FABP5,FOS,GPD1,HADHA,LPL,LTF,MBP,MGP,MPO,MYCN,NAV2,NR1H3,PC,PCK2,PTGDS,RARB,RBP2,RORC,S100G,SCD,SLC16A2,SLC2A4,THRSP
MTPN		transcription regulator		0.923	0.0346	Calm1 (includes others),EDN1,FBLN1,FOS,Mt1,MYH1,MYH7,S100A8,VCAM1
RELA		transcription regulator		0.899	0.0344	A2M,ALCAM,ATP6AP2,BACH2,C3,CAMP,CBS/CBSL,CCL22,CD14,CEBPB,DIO2,DUSP1,EDN1,EGR1,EHF,ELN,FOS,GLI2,GP1BB,IGHG1,IKBKE,KLF10,KRT15,LGR5,NFKB2,PRDX6,PSMB9,PTGDS,RORC,Saa3,SLC2A4,STAT5A,SYTL1,TAP1,TAP2,TNFAIP3,VCAM1
MED13		transcription regulator		0.896	0.00398	CIDEA,CYP2A6 (includes others),ELN,GPD1,THRSP,TMEM45B
STAT4		transcription regulator		0.894	0.0153	ACADL,ACVRL1,ATF4,C3,CCR5,CDK2,GBE1,HILPDA,HLA-DQB1,LTBP3,MAP3K8,MLLT3,Mt1,NXN,PDK1,PGP,PRDX6,RCN3,S100A4,SOCS3,STAT1,TCEAL6,TUBB2B,UNC13D,VLDLR
MSX2	2.27	transcription regulator		0.885	0.00254	AQP3,AQP4,BGLAP,EGR2,EPHA4,IBSP,LEF1,MSX2
KMT2D		transcription regulator		0.862	0.0284	ASL,CCDC91,CD55,CRIP1,CSPG4,DUSP2,FAH,FHL1,GK5,HDDC2,MARVELD1,MINA,NPR3,PPIC,PPP1R26,SORD,STBD1,TNNC1,Tpm4,VSIG8
ESR2		ligand-dependent nuclear receptor		0.845	0.000314	AKAP12,AQP3,ARRDC4,ATF5,C3,CAPN2,CBS/CBSL,CCNA2,CDC25A,CDH1,CNNM1,COL11A1,COMP,CYP26B1,DDB2,EGR1,FBLN1,FHL1,FOS,FOXM1,LPL,MKI67,MMP14,MPC1,MPP7,MYH7,NFE2L3,NIPSNAP1,PGR,PRKCH,PSAT1,PTGDS,PYCR1,RETN,S100A9,SEMA3B,SGK1,SOCS2,SOCS3,SORD,SOX4,TCHHL1,THBS4,TMEM182
CBX5		transcription regulator		0.832	0.0227	AKR1C3,ALDH3A1,CDC25A,CPA4,FGFBP1,HBB,HIST1H1C,LCN2,LEF1,LY6G6D,QPRT,SERPINA3,SLC7A8,STAT5A,TSPAN8
HTT		transcription regulator		0.808	0.000115	ABCC10,ADAMTS4,AGRN,AKAP12,Anp32a,BASP1,CALML4,CARTPT,CDK2,CEBPB,CHKA,CHRNA1,CIT,COCH,COL4A1,COL6A3,COX6B2,CPNE5,DBNL,DIO2,DLL1,DLX3,EGR1,EGR2,FHL1,FKBP4,FOS,GAP43,GNAO1,GPX3,GSR,Hamp/Hamp2,HOXB2,HRAS,HSP90AB1,HSPA5,IFI16,IGF2,IL11RA,KCNA1,KCNJ12,KCNQ2,KRT1,LOX,LTF,MAP2,Marcks,MGP,MMP14,Mt1,MYH1,NDUFS3,NREP,PC,PENK,PER2,PPP1R1A,PSMB9,RARB,RPS6KA5,SCHIP1,SDHA,SERPINA3,SERPINH1,SGK1,SLC1A3,SLC40A1,…
ELANE	-2.782	peptidase		0.784	0.0428	ELANE,ELN,FOS,HSPA5,SLPI
SOX9		transcription regulator		0.777	0.00418	COMP,CYP26B1,DCT,Elf5,FOS,H19,KRT15,LBP,PTGDS,SCGB1A1,TYR
KLF3		transcription regulator		0.762	5.03e-05	ACOT11,ADPGK,ANXA5,ANXA6,ARID5A,ATF4,BTLA,C11orf24,C19orf44,CD55,CD99L2,CEP63,CIRBP,CTNNA1,Cux1,DEGS1,DHRS7,DTNB,EIF2B1,EPRS,FAM126A,FCER2,FOS,GNGT2,HBB,HDAC11,HPS1,Ifi27,ITGB7,JOSD2,KDM5C,MSN,PDLIM1,PDLIM2,POP5,PSMC5,RDH12,RNF166,RPS6KA5,RYR1,SERPINH1,SGK1,SIDT2,SLC6A13,VPREB3
GLI2	1.646	transcription regulator		0.758	0.00165	BNC1,CCL17,CCL22,CCR5,CDH1,COL10A1,CSTA,CXCR2,DLX3,GLI1,GLI2,JAG1,KRT1,KRT17,MYCN,PTCH1
ARNT2		transcription regulator		0.73	0.000212	ANGPTL4,AQP4,CACNG1,CDH3,CHRNE,COL11A1,CPXM2,DLL1,EGR1,GLI1,GPX3,GSTA3,HLA-A,IFI16,KCNE5,KRT5,LCP1,LTF,MYH7,NAALAD2,NACA,NFE2,NUDC,PADI3,POSTN,S100G,SIN3B,SPRR1A,TSC22D3,TXNRD3
SIM1		transcription regulator		0.73	0.000298	ANGPTL4,AQP4,CACNG1,CDH3,CHRNE,COL11A1,CPXM2,DLL1,EGR1,GLI1,GPX3,GSTA3,HLA-A,IFI16,KCNE5,KRT5,LCP1,LTF,MYH7,NAALAD2,NACA,NFE2,NUDC,PADI3,POSTN,S100G,SIN3B,SPRR1A,TSC22D3,TXNRD3
TCF4		transcription regulator		0.722	8.94e-05	DCT,EDN1,ELF4,FOS,GLI1,LEF1,MSX2,PSD3,RSPO2,SGK1,TYR,TYRP1,VCAN,WISP2,ZEB1
ESRRA		ligand-dependent nuclear receptor		0.718	0.000123	ACADVL,ALAS1,CHKA,GOT1,HADHA,KRT15,KRT23,KRT25,KRT26,KRT27,KRT28,KRT31,KRT32,KRT34,KRT35,KRT36,KRTAP1-1,KRTAP2-3/KRTAP2-4,KRTAP3-3,LPL,LTF,MYH7,PCK2,PPM1B,SMARCA4,SMARCE1,TOP2A
STAT5B		transcription regulator		0.663	0.000102	A2M,ACOT11,AKR1C3,CDH1,CIDEA,CSRP3,CYP2A6 (includes others),FBLN1,FOS,GPD1,MB,MYH1,MYH7,PPP1R3C,Retnla,SCD,SLC39A10,SOCS2,SOCS3,SRP9,STAT5A,THRSP,TMEM45B,TNNC1,TNNI1,Wfdc18
HSF1		transcription regulator		0.643	0.0316	AHSA1,ATG7,BUB1B,CCNA2,CCT7,CHD3,COBL,FBLN1,FKBP4,FOXM1,HSP90AA1,HSP90AB1,HSPA4L,HSPH1,ITGB3BP,PDZD2,RANGAP1,SERPINH1,STIP1,VCAM1
GATA3		transcription regulator		0.629	0.0476	ADM,ANGPTL4,CDH1,CPA3,DLX3,Elf5,ELOVL4,FOS,FOXE1,Ivl,KRT17,KRT27,Lce1h,Lce3a (includes others),LOX,S100A8,S100A9,SERF1A/SERF1B,SLPI,SPRR1A,Sprr1b,STAT5A
KLF2		transcription regulator		0.586	0.00245	ACKR3,ADM,Ccl7,CCR5,CD55,COL4A1,DLL1,DOCK2,EDN1,ELN,FBLN1,HBB,ICOSLG/LOC102723996,IGF2,ITGB7,LBP,MMP14,PTGDS,STAT1,VCAM1,VWF
ACTN4		transcription regulator		0.577	0.00862	FOS,MYCN,PDLIM1,PGR
Foxp1		transcription regulator		0.555	0.026	EGR2,MYCN,MYH7,RYR1,SCGB1A1,SOX4
RCAN1		transcription regulator		0.537	0.00506	CCNA2,FOS,MYH1,MYH2,MYH7,VCAM1
NFKBIA		transcription regulator		0.497	1.17e-07	A2M,ACKR3,ADGRE5,AEBP1,ALOX15B,AMPD3,ATP6V1B1,BUB1B,C21orf33/LOC102724023,C3,CAMP,Ccl7,CCNA2,CCNB1,CDC25A,CDC25B,CDH1,CDH13,CDH3,CDK2,CEBPB,COL3A1,CTNNA1,CTSZ,FOS,FOXM1,GBP2,GPX3,HLA-A,Hnrnpa1,HOXB2,HSPA5,IFI16,IGF2,IGF2R,JRK,LCN2,LIMA1,LYNX1,MFGE8,MGP,MMP14,MR1,Mt1,NFKB2,NR6A1,PDLIM1,RPL27A,RPS2,S100A8,S100A9,Saa3,SEMA3C,SERPINB2,SGK1,SLC16A2,SOAT1,SOCS3,SPTBN1,TNC,TNFAIP3,VCAM1
MYOCD		transcription regulator		0.494	0.0115	ATF4,Cald1,COL3A1,FOS,HSPB7,MYH11,MYH7,S100A4,TNNC1,TNNI1,TTN,VCAN
Rhox5		transcription regulator		0.471	0.0251	Anp32a,RETN,SCD,SLC22A4
SNAI1		transcription regulator		0.409	0.00204	ACTN1,CD55,CDC25B,CDH1,FLNA,FLNB,FOS,KRT17,L1CAM,LEF1,LIMA1,MMP14,SVIL,VILL,ZEB1
NR1H2		ligand-dependent nuclear receptor		0.397	0.000237	C3,Ccl7,CDH1,Chil3/Chil4,CIDEA,DIO2,HSD11B1,ITGAX,LPL,LRP8,NR1H3,PNPLA2,RARB,Saa3,SCD,SLC16A2,SLC2A4
NFE2L2		transcription regulator		0.391	5.07e-05	ALAS1,ALDH3A1,ATF4,BGLAP,CA11,Calm1 (includes others),CCT7,CDH1,COL3A1,ELN,G6PD,GBE1,GPX2,GPX3,GSR,GSTA3,Gsta4,GSTM1,Gstm6,GSTO1,HERPUD1,HSD3B1,HSP90AA1,HSP90AB1,HSP90B1,INMT,L1CAM,LPL,MRPS18B,MSMO1,Mt1,NFE2L1,NFE2L3,NUCB2,OSGIN1,PDIA3,PDIA4,PDIA6,PSAT1,PSMB1,SERPINA3,SLC16A2,SLC7A8,SOCS3,STIP1,THRSP,TMED2,Uox,VCAM1,VCP,VSNL1
YY1		transcription regulator		0.389	4.64e-09	ALCAM,ATF4,BGLAP,BUB1B,CALR,CCNA2,CCNB1,CCNB2,CCR5,CDC25C,CDCA3,CDH1,CENPA,CENPE,COL10A1,COL15A1,DKK2,DLX3,FCER1A,FOS,FOXM1,Hnrnpa1,HSPA5,INCENP,KIF11,KIF20A,KIF23,KIF2C,LMNB1,MKI67,MSX2,MYH1,MYH11,MYH2,MYH4,NCAPD2,NIPSNAP1,PRC1,PSRC1,RAD18,RND3,TLN2,TNNC1,TNNI1,TOP2A,VWF
SREBF1		transcription regulator		0.377	0.00129	ACADS,ACSS2,ADH1C,BGLAP,CCL17,CEBPB,Chil3/Chil4,FABP5,G6PD,GPAM,GPX3,GSR,Gstm6,HSPA5,LGALS3,LPL,MSMO1,NR1H3,PCK2,PPAT,PTGDS,RETN,SCD,THRSP,TMEM97,TNNI1,TTN
CBFB		transcription regulator		0.376	0.0414	ATF4,CCR5,COCH,IFT80,IKZF4,MPO,NFE2,SOCS2,TGFBR3,TPSAB1/TPSB2
FOXO3		transcription regulator		0.372	0.000708	ALDH3A1,AQP4,BTG1,BUB1B,CAD,CCNB1,CCNB2,CDC20,CDH1,CDKN3,CEP55,CTSV,CYR61,EGR1,EGR2,FOS,FOXM1,FOXO4,GTF2I,JAG1,KIF15,KIF2C,LCN2,MKI67,Mt1,NCAPD2,PAK1,SGK1,SLC40A1,SLIT2,SPAG5,TPX2
MYOD1		transcription regulator		0.336	1.33e-05	ASB2,CDK2,COL4A1,DUSP1,HDAC11,Hrc,HSPA4L,IFI16,IGF2,INPP5K,MAFB,MKI67,MUSK,MYF6,MYH4,MYH7,POSTN,RYR1,SCHIP1,SGCA,SLC2A4,SPTBN1,SUSD2,TEAD2,TGFBR3,TNNC1,TNNI1,TNNT3,TTN,ZEB1
PPRC1		transcription regulator		0.333	0.00455	AADAC,ATF4,EPHB1,IL13RA2,KRT34,LCN2,OLAH,RND3,SUN3
NR1H3	1.665	ligand-dependent nuclear receptor		0.32	0.0134	ARG2,CCL17,Ccl7,CIDEA,DIO2,FBP1,GPAM,HSD11B1,LPL,MLXIPL,NR1H3,SCD,SLC16A2,SLC2A4
PHB2		transcription regulator		0.283	0.0251	AREG,PGR,RORC,SOCS3
THRA		ligand-dependent nuclear receptor		0.269	0.00841	ANGPTL4,ATF4,CCL17,CIRBP,FOS,IFI16,LPL,MBP,MYH1,MYH2,MYH7,PENK,PGR,RARB,SLC2A4,THRSP
SP3		transcription regulator		0.236	6.67e-05	ADH5,AEBP1,AKAP12,ALOX15B,ASNS,BGLAP,CBS/CBSL,CDC25B,CHRNA3,CYP26A1,DLX3,DUSP1,EGR1,FOS,HSPA5,IGF2,KRT16,KRT81,LPL,MYCN,MYH11,MYH7,PADI4,PGR,SERPINH1,SGK1,SLC19A1,SLC39A8,STAT1,TGFBR3,TNC,TNNC1
SOX2		transcription regulator		0.234	0.0153	ANGPT1,APCDD1,BGLAP,CYP26A1,DLX3,DSP,DUSP1,Elf5,FOS,FOXE1,FOXO4,GBP4,GLI2,H19,Hrc,JAG1,KRT17,KRT27,LEF1,LHX2,MSX2,MYCN,NFKB2,Oasl2,PDK1,PRKCH,SOX21,SPRR1A,Sprr1b,SPRY4,TEAD2,TEC,WISP2
GATA6		transcription regulator		0.2	0.000169	ALOX15,ASPA,ATP6V0A1,ATP6V0C,BCAM,C4A/C4B,Cald1,CALML4,COL4A1,DLX3,EDN1,Elf5,KRT17,KRT27,LGR5,MSX2,MYH11,MYH7,Saa3,SCGB1A1,SEMA3C,SLPI,SPRR1A,Sprr1b,THRSP,TNNC1
FOXA1		transcription regulator		0.15	0.00245	ADH1C,AQP3,CDH1,CPS1,DCT,FKBP4,FMN1,GBP2,JAG1,KRT16,MGP,MLXIPL,MYH11,PGR,RORC,SCGB1A1,SLPI,TNFRSF12A,TNNI1,Tpm2,UST
TFAP4		transcription regulator		0.136	0.021	CDH1,CDK2,EGR1,FOS,LEF1,LGR5,RPS6KA5
GRHL2		transcription regulator		0.128	0.0125	CDH1,RFX2,SEMA3B,SEMA3C,ZEB1
STAT5A	-1.542	transcription regulator		0.12	0.0488	A2M,AKR1C3,ALDH3A1,CCR5,CDC25C,CDH1,CEBPB,CPA4,FGFBP1,FOS,HIST1H1C,KLF10,LCN2,LEF1,LY6G6D,MYH1,MYH7,QPRT,SERPINA3,SLC7A8,SOCS2,SOCS3,SRP9,STAT5A,TNNC1,TNNI1,TSPAN8,Wfdc18
PPARGC1A		transcription regulator		0.072	0.00169	ACADL,ACADVL,ACSL6,ALAS1,C3,CEBPB,CIDEA,COMP,CYP2A6 (includes others),DIO2,LIPC,LPL,MAL,MB,MBP,MYH1,MYH7,NR1H3,OXCT1,PACSIN2,PCK2,PNPLA2,SCD,SDHA,SLC2A4,SOCS3,TNFRSF12A,TNNI1,TYR
TWIST1		transcription regulator		0.072	0.0171	ALCAM,ASPM,BGLAP,CDH1,EMILIN1,FCGBP,FIBIN,FOS,FREM2,GLI1,MFGE8,PAMR1,PDZD2,PXDN,UNC5B,VCAN,Wfdc3,ZEB1
HOXA5		transcription regulator		0.068	0.045	EGR1,KLF10,PGR,SLC6A2
CREB1		transcription regulator		0.066	1.02e-05	ADM,ALAS1,ARG1,ARL15,ATF5,CARTPT,CCNA2,CCNB1,CCNB2,CDC37,CDH13,CEBPB,Chil3/Chil4,CHRNA1,CIART,COCH,CRYM,CYR61,DIO2,DKK2,DUSP1,DUSP14,EDN1,EGR1,EGR2,ESRRG,FGL2,FOS,FOXE1,GAA,GAP43,GDF11,HERPUD1,HLA-A,HLA-DQB1,HSD11B1,HSPA5,IGSF10,LCN2,LPL,MARCKSL1,MDGA1,MFSD2A,MKI67,MNS1,MRPS18B,MSMO1,NREP,PENK,PER2,PIM3,RASGEF1B,Retnla,ROBO1,RSPO2,SCD,SGK1,SH3KBP1,SLC16A1,SLC19A1,SLC2A4,SMN1/SMN2,SOCS2,STC1,STMN1…
MECP2		transcription regulator		0.055	0.045	ALOX12B,CD99L2,CDH1,DPP4,EGR1,GSTO1,HSPA5,KCNA1,MBP,Mt1,RARB,S100A4,SGK1,SLC6A2
ARNT		transcription regulator		0	0.0398	ADM,ALDH3A1,ALDH7A1,ANGPTL4,CCR5,CYP2A6 (includes others),DEGS1,EDN1,ESRRG,G6PD,KIF20A,NDUFS3,PCK2,RANGAP1
NR3C2		ligand-dependent nuclear receptor		-0.05	1.39e-05	AQP4,ATP1B1,Cmya5,COL3A1,EDN1,EGR1,FKBP4,GPX3,Gsta4,HLA-DQB1,Hrc,MAP2,MSRB1,PLIN4,PPAT,SEMA3C,SERPINA3,SGK1,TNNT3,TSC22D3,VLDLR
CREM		transcription regulator		-0.063	0.0482	CAMP,CCNB1,CEBPB,CIART,COL3A1,DIO2,DUSP1,DUSP14,EGR1,EGR2,FOS,Marcks,MNS1,MSMO1,RARB,SLC16A1,SMC4
NR2F2		ligand-dependent nuclear receptor		-0.068	0.0491	ANGPT1,LIPC,LPL,LTF,RARB,RBP2
PPARG		ligand-dependent nuclear receptor		-0.072	0.000186	Acaa1b,ACADL,ACADS,ALOX15B,ANGPTL4,AQP3,BGLAP,C3,CCL17,CCL22,CDH1,CDK2,CEBPB,CIDEA,CYP26A1,EDN1,FABP5,FZD1,GPAM,GPD1,HADHA,HYOU1,KRT35,LPL,LY6D,MAP2,MKI67,MMP14,MPO,MYF6,NR1H3,OLAH,PC,PCK2,PF4,PHKB,PLIN4,PPIC,RARB,RETN,Retnla,RORC,S100A8,SCD,SGK1,SLC27A3,SLC2A4,SOCS3,SPRR1A,Tpm2,TSC22D3,VCAM1,VLDLR
GLI1	2.106	transcription regulator		-0.083	0.00569	ACADVL,ASPM,BNC1,CDH1,CDK2,COL10A1,DEGS1,DIO2,FHL1,FOXM1,GLI1,GLI2,IBSP,IGF2,KRT15,MYCN,NREP,PCOLCE2,PDZRN3,PTCH1,PTCH2,S100A9,SDHA,TMEM100,TNC
SOX11		transcription regulator		-0.094	0.0232	AS3MT,EGR1,FCMR,HILPDA,LEF1,MPZ,NIPSNAP1,NREP,STAT1,TFDP2,VPREB3
KLF15		transcription regulator		-0.113	0.00195	ACADL,ACADS,ACADVL,ESRRG,FABP5,GPAM,HADHA,SCD,SLC2A4
HNF4A		transcription regulator		-0.12	0.000811	ABCB8,ABHD6,ACIN1,ACOX2,ACSS2,ACTN1,ADPRH,AHSA1,AKR1C3,ALDH1L1,ALDH3A1,AMBP,ANXA5,ANXA9,AQP3,ARG1,ARG2,ARHGEF19,AS3MT,ATF4,ATP6V0C,BAG4,BNC1,BTG1,C19orf44,C19orf66,C1S,C21orf33/LOC102724023,C3,C4A/C4B,CALML4,CBS/CBSL,CCDC115,CCNA2,CCNB1,CCNG1,CD55,CDC25A,CDC42EP2,CDC5L,CDH1,CDK2,CDKL3,CEBPB,Ces2e,CFAP20,CHCHD2,CHEK2,Crb3,CRIP1,CRY1,CTSZ,CUTC,CYP26A1,CYP2A6 (includes others),CYP2E1,DLX3,DSC2,DYNC2…
NCOR2		transcription regulator		-0.124	0.0343	C3,FOS,LPL,MMP12,PGR,RARB,RORC
KLF6		transcription regulator		-0.146	0.045	ARG1,CDH1,Chil3/Chil4,GLI1,MKI67,PTCH1,RARB,Retnla,SERPINH1
DNMT3B		enzyme		-0.149	0.0253	CDC25C,CDH1,ELF4,EMILIN2,HLA-DQB1,KCNA1,MYL6B,PLP2,RPL10A,SLC16A2,SLC30A1,STAT1,ZNF692
NR2F1		ligand-dependent nuclear receptor		-0.152	0.0437	CDH1,EGR1,LPL,LTF,RARB,RBP2
TP63		transcription regulator		-0.205	0.000438	ADM,AREG,ARG1,ATG7,CAD,CCNA2,CCNB1,CCNG1,CDC25C,CDH1,COL4A1,COL4A3,CSTA,CYP2A6 (includes others),CYP2F1,CYR61,DDB2,DLL1,FBN1,FOS,G6PD,GPX2,HAS3,IKBKE,Ivl,JAG1,KIF23,KRT1,KRT31,KRT6B,L1CAM,MCM10,MFGE8,MLPH,MRPL41,PAK1,POSTN,RACGAP1,S100A4,S100A8,SERPINB2,TNC,UPK1A,VILL,ZEB1
EGR2	1.631	transcription regulator		-0.214	0.000548	BGLAP,CHKA,COL11A1,DIO2,EGR1,EGR2,EPHA4,FCER2,FOS,HSPA5,IGF2,MAP2,MBP,MPZ,MR1,ROBO1,SCD,SLC16A1,SLC1A3,SOCS3,STAT5A,TGFBR3
SKI	-1.312	transcription regulator		-0.218	0.031	CDC25A,CDH1,GLI1,NRCAM
HNF1B		transcription regulator		-0.223	0.0107	ACADVL,ACTN1,AMBP,CDH1,DUSP1,EPS8,EXT1,FZD1,ITGB6,JAG1,LAMB1,MAFB,S100A3,S100A4,SEMA3C,SERPINH1
NR4A1		ligand-dependent nuclear receptor		-0.235	0.00568	ADM,CIDEA,Clca3a1/Clca3a2,COL6A2,EHF,FBP1,GPD1,IKZF4,LIPC,LPL,MARCKSL1,MPZ,Mt1,NUCB2,PDIA3,PPP1R3C,PTGDS,RARB,SCD,SLC2A4,SOAT1,VCAM1
PPARD		ligand-dependent nuclear receptor		-0.241	0.000792	ACADL,ACADVL,ACSL6,ANGPTL4,AQP3,CDK2,CEBPB,FBP1,GPAM,GPD1,IKBKE,LGALS4,LPL,MFGE8,MFSD2A,MYOM2,PER3,PNPLA2,SCD,SLC2A4,Snhg5,SORD,STAT1,STBD1,TNFRSF12A,VLDLR
FOS	2.597	transcription regulator		-0.253	1.86e-05	2010109I03Rik,A2M,AKR1C3,ALAS1,AQP3,ASL,BGLAP,BLMH,CAMP,CAPN2,CCNA2,CCNG1,CD14,CDH1,CERS4,CSTA,CTSV,DIO2,DOCK1,EDN1,EGR1,EGR2,EPHX2,EPS8,FBN1,FMN1,FOS,GSR,HMMR,HSD3B1,HSP90B1,IBSP,KRT15,LGALS3,LGALS4,LOX,LPL,LRP8,LTBP3,MALAT1,MMP8,MYH9,NIPSNAP1,PENK,PGR,PLK2,PTGDS,S100A3,S100a7a,S100A8,S100A9,SCD,SEMA3B,SERPINB2,SLC19A1,SLPI,SOCS3,STK3,STMN1,SULF2,Tpm4,UTRN,VCAM1,XDH,ZEB1,ZHX2
BRCA1		transcription regulator		-0.258	0.00652	ANGPT1,AREG,CCNB1,CCNB2,CCNG1,CDC25C,CDH3,DDB2,EGR1,FXYD3,HBB,KRT17,KRT5,Ly6a (includes others),NEK2,Ptprv,ROBO1,STAT1,STAT5A,STC1,TAP1,VCAN
MEF2D		transcription regulator		-0.277	0.0225	COL3A1,FOS,MYH7,SLC2A4,TNNC1,TNNI1
TBX5		transcription regulator		-0.295	0.0489	CDK2,COL3A1,HSPB7,IFI16,IRX4,POSTN,S100A4,TNNC1,TTN
SMARCB1		transcription regulator		-0.323	0.000153	A2M,ATP1B1,BGLAP,BTG1,C4A/C4B,CCNA2,CDH1,CENPA,CENPE,COL14A1,CYP2E1,DSC2,DSG2,FBP1,FOS,IFI16,KIF11,KIF23,LBP,MCM10,PC,PGLYRP1,POSTN,PPP1R3C,RND3,SMC4
JUN		transcription regulator		-0.403	6.66e-08	A2M,AKAP12,ALAS1,ASNS,BGLAP,BTG1,CAMP,CAPN2,CCNA2,CD14,CDC20,CDH1,Clca3a1/Clca3a2,Crip2,CSTA,CYR61,Dgcr6,DIO2,DMTF1,DROSHA,DUSP1,EDN1,EPHX2,FOS,GAP43,GOT1,HNRNPA2B1,IBSP,IFI16,IGF2R,KRT15,KRT16,LBP,LGALS3,LGR5,MBP,MMP12,MMP8,MPZ,NRCAM,PADI3,PADI4,PENK,PGR,PTGDS,PXDN,RGN,SCD,SERPINB2,SGK1,SLC19A1,SLC38A2,SLC6A6,SOCS3,SPRR1A,STAT1,STMN1,SULF2,SVIL,TNC,Tpsab1,VCAM1,ZEB1
MEF2C		transcription regulator		-0.404	0.00351	ABRA,BGLAP,CALR,COL3A1,HSPB7,IBSP,MYH1,MYH7,MYOM2,POSTN,S100A4,SLC2A4,TNNC1,TNNI1,TTN
MLX		transcription regulator		-0.404	0.0125	ARRDC4,Ccl7,IGF2,SCD,THRSP
RUNX1		transcription regulator		-0.499	0.00797	ALCAM,ATP8A2,BGLAP,CD72,CPA3,CTSG,CYB561,GPAM,IGF2R,KRT1,Ly6a (includes others),MMP8,MPO,Mt1,MYH9,NFE2,PF4,RORC,S100A9,SLC22A4,TPSAB1/TPSB2,UNC5B
SPI1		transcription regulator		-0.519	0.0219	ADGRE1,CCL17,CCL22,CCNA2,CD14,CD209,CD72,CDC25A,CHIT1,CTSE,EGR2,ELANE,EPX,FCER1A,FOS,LEF1,LTF,LYZ,MBP,PRG2,PRTN3,PSMB9,SP6
AHR		ligand-dependent nuclear receptor		-0.633	2.74e-05	A2M,ACTN1,ADM,ALDH1B1,ALDH3A1,AREG,ARG2,CAMK2N2,CCNA2,CCNB1,CDC25B,CDC25C,CDH1,CDK2,COL11A1,COL14A1,COL3A1,COL4A1,COL6A3,CYP2A6 (includes others),DCLK3,EDN1,EMILIN1,EMILIN2,ESRRG,FMO2,FOS,GOT1,HDAC9,HSP90AA1,HSPA5,HSPH1,JAG1,LBP,LTBP3,Mt1,MYH7,NNMT,PJA1,PLA2G12A,RDH16,Saa3,SERPINB2,VCL
EZH2		transcription regulator		-0.646	0.0013	ACKR3,ANXA6,ARHGAP1,C3,CACNA1E,CCR5,CDH1,CHRNB1,COL4A1,CRISPLD2,CTNNA1,EGR1,FBLN1,FBN1,FHOD3,FZD1,HOXC13,HOXD8,ICOSLG/LOC102723996,KCNA1,KLHL31,KRT6B,KRT81,LCN2,MYH4,MYL6B,NKD1,NKD2,PCDHB5,PER2,PGR,PRG2,PRICKLE1,RPL10A,S100A4,SLC1A3,TCHHL1
HAND2		transcription regulator		-0.647	0.0241	ADSSL1,ALX4,COL3A1,HSPB7,S100A4,TNNC1,TTN,UFD1L
GATA2		transcription regulator		-0.689	3.09e-07	ADGRE5,ANGPT1,ANGPTL4,CAMP,CD177,CEP126,CPA3,CPT1C,CSTA,CTSG,CYP2F1,DIO2,DLL1,EDN1,ELANE,EPX,FAT1,FCER1A,GABRP,GBP2,Gm11175,Gm5900,GP1BB,GP5,GPX3,KRT31,KRT77,LCN2,LTF,Ly6a (includes others),MAFB,MFSD2B,MPO,MS4A3,NFE2,Ngp,PGR,PLB1,PLK2,PRG2,PRTN3,Retnlg,S100A8,S100A9,S100G,SEL1L3,SERPINB10,SERPINB2,SLC22A4,SPNS3,Stfa1 (includes others),TGFBR3,Tpsab1,TPSAB1/TPSB2,TSPAN12,UACA,VCAM1,ZMAT3
GATA4		transcription regulator		-0.697	0.00156	ATG7,COL3A1,DIO2,DLX3,EDN1,Elf5,EPHB1,FOS,HSPA5,HSPB7,IFI16,KRT17,KRT27,MSX2,MYH7,POSTN,S100A4,SPRR1A,Sprr1b,THBS4,TNNC1,TTN,VCAM1
RB1		transcription regulator		-0.702	0.0121	Actn3,ALG5,ATP1B1,BGLAP,CCNA2,CCNB1,CDC25A,CDC25C,CDH1,CDK2,CHRNA1,CHRNB1,CPA4,DDB2,DIO2,EGR1,EPS8,FAM111A,FOS,GPRC5A,H1F0,HRAS,KIAA0101,MCM10,MELK,MYH2,MYH4,MYH7,MYL6B,MYOM2,NFKB2,PARP1,PBX3,RYR1,SLBP,TMEM97,TNNC1,Tpm2,TRIM72,ZEB1
HDAC3		transcription regulator		-0.75	0.0153	CCNB1,CCNB2,CDH1,FCER2,FOS,G6PD,GDF11,GPAM,IBSP,MMP12,RARB,SCD
TFAP2C		transcription regulator		-0.757	5.35e-05	ALCAM,ANLN,CDH1,FKBP4,FMN1,FREM2,GSTA3,HIST1H1C,JAG1,MAL,MBP,SEMA3B,SLC19A1,TNFAIP3
KDM5B		transcription regulator		-0.761	0.00421	BUB1B,CCNB1,CDCA3,ECT2,EGR1,Elf5,FABP5,FHL1,HMMR,KIF2C,MPC1,NDE1,NMB,PGR,PSD3,RNASET2,SMOX,STAT5A,TOP2A
ATF4	-1.3	transcription regulator		-0.778	6.15e-06	AREG,ARHGAP24,ASNS,ATF4,ATF5,BGLAP,CALR,CEBPB,CSRP3,EDN1,HERPUD1,HSP90B1,HSPA5,IBSP,JAG1,LGALS3,NR1H3,PCK2,PENK,PRKDC,PSAT1,PSPH,Ptprv,PYCR1,SLC38A2,SLC7A5,TNFRSF12A
SMARCE1	1.461	transcription regulator		-0.816	6.67e-05	BGLAP,CCNB1,CENPE,CENPF,FOS,L1CAM,PGR,SMARCE1
PAX3		transcription regulator		-0.849	0.027	ASNS,CDH3,CRY1,CST3,DCT,DUSP2,FHL1,G6PD,MCC,MGP,MICB,MSX2,NFKB2,NNMT,OLFM1,PXDN,RAB31,SOX4,TNC,TNNI1,TYRP1,VCAN
NFIA		transcription regulator		-0.849	0.0376	CYP2A6 (includes others),LOX,RGN,SLIT2
FOSL1		transcription regulator		-0.923	0.0414	ADM,Ccl6,Ccl7,Ccl8,EGR1,EGR2,ELN,FOS,SERPINB2
NKX2-3		transcription regulator		-0.989	4.19e-07	ADM,ANGPTL4,ANLN,ASNS,BTG1,C19orf66,CBS/CBSL,CCNB2,CDKN3,CEP55,DCLK1,DDX60,EDN1,FAR2,GALNT15,GBP2,HMMR,HSD17B2,KRT81,LAP3,MAP2,MYH11,PIM3,POSTN,PSAT1,PSMB9,SHOX2,SLC40A1,STAT1,TAP1,TAP2,TMEM100,TRIM5,UACA,UBA7,VCAM1,WRB,ZMAT3
KLF13		transcription regulator		-1	0.045	ALAS1,FECH,HBB,PGR
RUNX2		transcription regulator		-1.047	0.00183	BGLAP,C4A/C4B,CCR5,CDH1,COL10A1,COL11A1,IBSP,LGALS3,MKI67,MMP14,MSX2,MYH11,NEXN,PANX3,PTGDS,SVIL,TPSAB1/TPSB2
ARNTL		transcription regulator		-1.053	0.00309	CARTPT,CRY1,GPAM,MLXIPL,PER2,PER3,RBP2,SCD
PML		transcription regulator		-1.069	0.000185	ACADL,ACADS,CDK2,CIT,DRC1,FAM50A,GPAM,HBB,HLA-DMB,LIPC,LPL,LYZ,PRKCH,PSMB9,SCD,STIP1,STMN1,TAP1,TAP2,TNFAIP3,TPD52L2
PRDM1		transcription regulator		-1.143	0.0428	ACOX2,ADAM8,ANGPTL4,AQP3,ARG2,ATG7,CPA4,CRISPLD2,EGR2,FAR2,FCER2,FOS,GBE1,Gsta4,HAL,JCHAIN,KRT81,LRRN1,PRKDC,S100A8,S100A9,SERPINA3,ST14
PGR	1.88	ligand-dependent nuclear receptor		-1.146	5.84e-06	ADARB1,AKR1C3,Alox12e,ALOX15,AREG,ATP1B1,BTG1,BUB1,CAPN2,CCNB1,CCNB2,CDC20,CEBPB,COL6A2,EDN1,FOS,GOT1,GPR160,GPRC5A,H19,MSX2,MYCN,PDLIM1,PGR,PHF21A,PLK2,POSTN,PPIF,PRKCH,S100A8,SLC39A8,SLC7A5,STAT1,STAT5A,STC1,TNC,TSC22D3,VCAN,VCL,WISP2,ZEB1
NEUROG1		transcription regulator		-1.155	0.00201	C1S,C3,COL3A1,DSP,LCP1,LGR5,LRIG1,PLK2,PPIC,PXDN,S100A4,SLC43A3
CDKN2A		transcription regulator		-1.321	8.29e-05	A2M,BUB1B,C3,CCL22,Ccl6,Ccl7,Ccl8,CCNA2,CCNB1,CCNG1,CDC25A,CDC25B,CDC25C,CDK2,CEBPB,CPA4,CXCR2,DUSP1,EGR1,EGR2,EPS8,FAM111A,FOS,GFRA2,GPRC5A,IL2RG,KIFC1,LEF1,LGALS3,MELK,MKI67,MYCN,NFKB2,PBX3,PSMB9,SAE1,SLBP,TMEM97,ZMAT3
EPAS1		transcription regulator		-1.37	4.78e-05	ADM,AKAP12,ANGPTL4,AREG,ARG1,ARG2,Calm1 (includes others),CCR5,CHKA,COL10A1,EDN1,FHL1,FOS,GBE1,HILPDA,HIST1H1C,HSPA5,L1CAM,LOX,MB,MMP14,MYH4,MYOM2,SLC2A4,SLC7A5,SOX15,TMEM45A,TNFAIP3,TNNI1,WISP2
MYOG		transcription regulator		-1.387	0.0164	CHRNA1,CHRNE,FOS,IFI16,IGF2,MYF6
HDAC2		transcription regulator		-1.411	0.0168	CDH1,CDK2,COL11A1,COMP,EGR1,FOXM1,GLI1,KRT15,LGR5,MCM10,MPZ,MYCN,RARB,RORC,S100A9,SMN1/SMN2
TP53		transcription regulator		-1.542	1.6e-18	A2M,ACADVL,ACOT11,ACTN1,ADAM8,ADGRE5,ADH5,AHCY,AHSA1,AKAP12,ALDH18A1,ALOX15,ANGPT1,ANLN,ANTXR1,ANXA6,AQP3,AREG,ARHGAP1,ASL,ASNS,ASPM,ATF4,ATG7,BTG1,BUB1,BUB1B,Cald1,CCNA2,CCNB1,CCNB2,CCNG1,CDC20,CDC25A,CDC25B,CDC25C,CDH1,CDH3,CDK2,CDKN3,CEBPB,CENPF,CEP55,CERS6,CHD3,CHEK2,CKAP2,CNN2,COL14A1,COL3A1,COL4A1,COL6A2,Crip2,CTIF,CYP26B1,CYR61,DDB2,DEF6,DNAJB2,DPP4,DUSP1,DUSP2,EDN1,EGR1,EGR2,EIF2B1,ELF4,E…
HDAC1		transcription regulator		-1.629	0.00232	AKAP12,AMPD3,CARTPT,CCNA2,CCNB1,CCNB2,CDC25A,CDC25C,CDH1,CDK2,EGR1,FOS,FOXM1,KRT15,LCN2,LGR5,MAD1L1,MCM10,MPZ,Mt1,MYH4,MYH7,NKD1,RORC,S100A9,SERPINB2,SGK1,SMN1/SMN2,TOP2A,TSC22D3
CEBPA		transcription regulator		-1.643	2.95e-10	A2M,ADH1C,AKAP12,AKR1C3,APCDD1,ARG1,ARG2,ASL,ASNS,ATF4,BTG1,C3,CAMP,CCNA2,CCNB2,CD14,CD3G,CDC37,CEBPB,COL10A1,CPS1,CTNNA1,CYP2A6 (includes others),DLX3,EEF1A2,EGR2,ELANE,Elf5,EXTL2,FHL1,FOS,FOXM1,FZD1,GLI1,Hamp/Hamp2,HSD11B1,HSPA5,ITGAX,KRT17,KRT27,LCN2,LPL,LTF,Ly6a (includes others),MMP8,MPO,MSX2,MYCN,MYF6,PPP1R3C,PRTN3,RAB31,RETN,S100A8,S100A9,S100G,Saa3,SCD,SCGB1A1,SERPINB2,SLC2A4,SOCS3,SPRR1A…
NCOA4		transcription regulator		-1.664	0.0193	ALDH7A1,CDH1,EHF,FABP5,JAG1,ST14
NR3C1		ligand-dependent nuclear receptor		-1.674	0.00767	A2M,ACTN1,ADH1C,ADM,ANGPTL4,ANGPTL7,AS3MT,ATP1B1,BAG4,BGLAP,BTG1,C1QTNF4,C4A/C4B,CAPN2,CARD14,CEBPB,CIDEA,CKAP2,CPS1,CYP2A6 (includes others),CYR61,DEGS1,DUSP1,DYNLL2,EDN1,EGR1,FKBP4,FOS,GAP43,GBP2,GNMT,GPX3,HERPUD1,HSD11B1,HSD17B12,HSP90AB1,IFT122,Ivl,KRT15,KRT17,KRT5,LGALS12,LIPC,MAL,MFSD2A,MMP8,MSRB1,MSX2,NFKB2,PAK1,PIM3,PLK2,PRKAR1B,SEMA3C,SGK1,SH3KBP1,SOX4,STAT5A,TM2D2,TNFAIP3,TNFRSF12A,TSC2…
TRIM24		transcription regulator		-1.872	0.00165	AGRN,DDX60,FBN1,FLRT3,GBP2,GBP4,KIAA0101,LGALS3,Ly6a (includes others),NUMA1,PSMB9,S100G,SOCS2,STAT1,TAP1,UBA7
SOX7		transcription regulator		-1.89	0.00852	DLX3,Elf5,KRT17,KRT27,MSX2,SOX4,SPRR1A,Sprr1b
AIRE		transcription regulator		-1.89	0.0191	AMBP,IGF2,LTF,MGAT5,MPZ,Ngp,PTGDR,S100A9
PAX1		transcription regulator		-1.89	0.0472	DLX3,Elf5,KRT17,KRT27,MSX2,SPRR1A,Sprr1b
SPDEF		transcription regulator		-1.89	0.203	COL4A1,COL6A2,COL6A3,LEF1,SCGB1A1,TNC,ZEB1
MEN1		transcription regulator		-1.953	0.061	BGLAP,CCNB2,CDH1,FOS,GLI1,RORC
CTBP1		enzyme		-1.954	0.0632	ACKR3,CDH1,FAT1,FOS,VCAN
MXI1		transcription regulator		-1.961	0.0251	CCNB1,FOXM1,MKI67,MYCN
SOX10		transcription regulator		-1.964	0.0193	ACKR3,CHRNA3,FOS,L1CAM,LAMB1,MPZ
ZFP36		transcription regulator		-1.974	9.66e-05	CAMP,CENPA,COL3A1,FOS,KIF11,LTF,NEK2,Ngp,NUF2,PRC1,S100A8,S100A9,TOP2A,VCAM1
DACH1		transcription regulator		-1.982	0.249	CDC25A,EGR1,FOS,TNFAIP3
HES1		transcription regulator		-1.987	0.372	DLL1,GAA,GLI1,PTGDS,Sct
CEBPD		transcription regulator	Inhibited	-2.009	6.25e-05	ASNS,C3,CCNB1,CCNB2,CD14,CEBPB,COL10A1,CYP2A6 (includes others),CYP2E1,FOS,IKBKE,ITGAX,MBP,MMP8,MPZ,PRTN3,Saa3,VLDLR
NRF1		transcription regulator	Inhibited	-2.2	0.124	ALAS1,ATP1B1,HBB,Mt1,SDHA,TOMM20
NR4A2		ligand-dependent nuclear receptor	Inhibited	-2.216	0.224	ADM,AREG,BGLAP,COL6A2,IKZF4,RARB,SLC39A8
TAF4		transcription regulator	Inhibited	-2.227	0.00204	AREG,CDH1,CDH3,EHF,KRT16,KRT34,KRT6B,KRTAP3-3,Lce3c,LRRC15,MLANA,MSX2,PENK,SPRR1A,Tchh
IKZF1		transcription regulator	Inhibited	-2.279	0.067	DOCK1,FKBP9,IFI16,KIF23,KRT79,MMP14,NFE2,RAI14,SERPINH1,SLC19A1,SLC27A3,SULF2,UACA,VWF
FOXA2		transcription regulator	Inhibited	-2.334	3.05e-07	A2M,ADH1C,ALAS1,ALOX15,C3,CCL17,CCL22,Ccl8,CCR5,CD55,CDH1,CYP2A6 (includes others),DCT,EPX,FABP5,IL13RA2,LPL,LYZ,MLXIPL,Mt1,MYH11,NFKB2,PON1,PTGDS,RARB,Retnla,RORC,Saa3,SCD,SCGB1A1,SH3PXD2A,SLC2A4,TNNI1,Tpm2,UST
RORA		ligand-dependent nuclear receptor	Inhibited	-2.345	1.87e-05	ACSL6,ASNS,ATP1B1,Cald1,Ccl8,CCNB1,CXCR2,CYP2A6 (includes others),CYP2E1,CYP2F1,GOT1,HSD3B1,LCN2,Mt1,NAALAD2,NNMT,PPP1R3C,PRDX6,RDH16,RORC,S100A8,S100A9,Saa3,SCD,SLC16A7,SLC2A4,SOCS3,SULF2,Sult5a1,USP53,VLDLR
CEBPE		transcription regulator	Inhibited	-2.427	8.19e-09	CAMP,Ccl7,CD14,CEBPB,CTSV,ELANE,EPX,LCN2,LTF,LYZ,MAD1L1,MBP,MMP8,Ngp,PRG2,Retnla,Retnlg,SERPINB2
TCF3		transcription regulator	Inhibited	-3.444	0.00033	ANLN,ARSA,BUB1,CCNA2,CCNB1,CCNB2,CDH1,CTSV,DOCK1,ECT2,ELANE,EPRS,GPAM,HADHA,KIAA1524,KIF11,KIF2C,KIF4A,LEF1,MAL,MKI67,MSMO1,MYCN,NUSAP1,PLCG2,RACGAP1,RORC,Sct,SLC7A5,SOCS3,TOP2A
NUPR1		transcription regulator	Inhibited	-4.009	0.00104	ADAM22,ADM,AGRN,AKAP12,AREG,AS3MT,ASPM,ATP6V0A1,BTG1,BUB1,BUB1B,CCNA2,CCNB2,CDC25C,CDCA3,CDK2,CEBPB,CNPY4,COL3A1,CYR61,EME1,EXTL2,FAM111A,FAM114A1,GBP2,HDAC8,HILPDA,HNRNPA2B1,ISCA1,KIF11,KIF20A,KIF23,KIF2C,KIFC1,LMNB1,LRP8,MAGI1,MCM10,MKI67,MMP12,MYO18A,PARP1,PDK1,PER3,RCL1,RTN4IP1,SERF1A/SERF1B,SHOX2,SLC39A8,SLC6A6,SPAG5,SPDL1,SPG7,SYNE2,TCAF2,UNC5B

## Sheet: ISMARA
Motif	Z-value	22T	30T			Motif	Z-value	22C	30C
Atf3	4.3079	0.013258	-0.013383			Creb1	2.80025	0.014856	-0.015616
Snai1_Zeb1_Snai2	3.52766	0.008437	-0.008408			Zfx_Zfp711	2.4804	0.005536	-0.005553
Mecp2	3.04804	0.00622	-0.006182			Hbp1	2.30722	0.010771	-0.011361
Chd1_Pml	2.73821	0.002647	-0.002527			Yy1_Yy2	2.2412	0.00882	-0.008588
Taf1	2.63435	0.009761	-0.009597			Zic2	2.20532	-0.014971	0.015459
Nrf1	2.39384	0.007	-0.006866			Maz_Zfp281	2.12092	-0.004423	0.00464
Max_Mycn	2.32882	0.011027	-0.011426			Hand1	1.9906	-0.011148	0.010474
Etv1_Etv5_Gabpa	2.32414	0.008376	-0.008648			Vsx1_Uncx_Prrx2_Shox2_Noto	1.93193	-0.011219	0.010781
Maz_Zfp281	2.29664	-0.004582	0.004614			Etv1_Etv5_Gabpa	1.88557	0.007478	-0.007327
Hsf1	2.18617	-0.013783	0.013398			Elf1_Elf2_Etv2_Elf4	1.87542	0.004838	-0.00482
Spic	2.16949	-0.011636	0.011868			Stat5a	1.80568	-0.010382	0.009796
Ahr	2.11398	0.006987	-0.007041			Hoxc13_Hoxd13	1.78356	-0.011189	0.011119
Hsf4	2.10644	-0.012567	0.012857			Ar	1.70598	0.009165	-0.009604
Creb1	2.10368	0.004092	-0.004026			Hoxa13	1.70582	-0.010841	0.010264
Tbx15	2.07945	0.001982	-0.002307			Gfi1_Gfi1b	1.70059	-0.010792	0.010809
Klf1	1.97828	-0.008586	0.008488			Hoxb13	1.7001	-0.011246	0.010652
Zbtb33_Chd2	1.96822	0.008135	-0.007946			Tfdp1_Wt1_Egr2	1.66773	0.003835	-0.003977
Nr1i2	1.92273	-0.009912	0.009841			Hoxb2_Dlx2	1.60776	-0.011087	0.010813
Ebf3	1.86291	-0.010102	0.010045			Ets1	1.60617	0.007509	-0.006704
Hey1_Myc_Mxi1	1.82973	0.009494	-0.009582			Figla	1.58939	-0.011537	0.011288
Zfx_Zfp711	1.75808	0.004631	-0.004566			Nr2f6	1.51101	0.009597	-0.008895
Lef1	1.7558	0.009212	-0.009324			Nhlh1	1.49025	-0.005719	0.005577
Runx2_Bcl11a	1.69792	-0.00714	0.007152			Nfil3_Tef	1.48656	0.008486	-0.008481
Tcf21_Msc	1.69583	0.010044	-0.010093			Ascl2	1.47575	-0.009786	0.010353
Tfcp2l1	1.68277	0.014707	-0.014913			Lef1	1.47542	-0.008778	0.008713
Etv4	1.6669	-0.009438	0.009223			Nrf1	1.45356	0.005425	-0.005562
Tfdp1_Wt1_Egr2	1.62321	0.003335	-0.003411			Pitx2_Otx2	1.41492	0.008907	-0.00864
Mzf1	1.55764	-0.006814	0.006729			Tbp	1.31849	-0.02071	0.021017
Meis2	1.5298	-0.007773	0.007729			Fosl2_Bach2	1.27828	-0.007105	0.007053
Spib	1.52784	-0.012505	0.012566			Pou3f2	1.25405	0.007512	-0.008275
Gfi1_Gfi1b	1.52694	0.002829	-0.002697			Emx1_Emx2	1.23977	-0.007316	0.007899
Figla	1.48069	0.013515	-0.01367			Sox2	1.21909	-0.006698	0.006516
Tfap2c	1.46937	-0.008243	0.008451			Nr1i2	1.21872	-0.006608	0.006382
Xbp1_Creb3l1	1.43423	-0.008608	0.008675			Tfap2a	1.18321	-0.00642	0.005442
Elf5	1.42528	0.005126	-0.005299			Ahr	1.17271	0.00409	-0.003808
Prrx1_Isx_Prrxl1	1.38579	0.008128	-0.007896			Atf3	1.14773	0.008394	-0.008688
Pparg_Rxrg	1.38431	-0.008036	0.008102			Hey1_Myc_Mxi1	1.1384	0.006308	-0.005768
Ets1	1.35505	-0.007317	0.007441			Rest	1.12879	-0.008408	0.008171
Pou2f2_Pou3f1	1.32523	-0.008951	0.008985			Irf2_Irf1_Irf8_Irf9_Irf7	1.1132	-0.008562	0.00878
Nr2c2	1.30347	-0.007669	0.007808			Zfp263	1.1057	-0.005351	0.005591
Klf8	1.27998	-0.007191	0.007323			Foxf1	1.08236	-0.005974	0.006677
Erg	1.27715	-0.013921	0.013897			Gtf2i_Gtf2f1	1.0777	-0.004791	0.004527
Tbp	1.26931	0.021461	-0.02155			Cenpb	1.06742	0.00628	-0.006181
Nr2e1	1.26738	-0.008071	0.008576			Id4	1.05969	-0.006011	0.005512
Pbx1_Pbx3	1.2602	0.006261	-0.006394			Nfix	1.05321	-0.00642	0.006077
E2f1	1.24631	0.008071	-0.007874			Myf6	1.05245	-0.011247	0.011425
Tcf3	1.24606	-0.00629	0.00633			Hdx	1.03722	-0.00769	0.007944
Sin3a	1.24418	-0.004914	0.005061			Nfatc3	1.0227	0.006571	-0.006762
Mafb	1.24144	-0.008427	0.008199			Foxi1_Foxo1	1.01213	0.004352	-0.004795
Nkx2-9	1.23931	-0.007817	0.008093			Esr1	1.00984	0.005663	-0.005715
Ebf1	1.22118	-0.003857	0.003985			Grhl1	1.00948	-0.006477	0.006598
Gata3	1.21056	0.000795	-0.000669			Esrrb_Esrra	0.970694	0.00558	-0.004904
Hnf4g	1.20216	-0.003986	0.004197			Nr2e1	0.970569	-0.006399	0.00631
Foxf1	1.20032	-0.007672	0.0076			Ezh2_Atf2_Ikzf1	0.955865	-0.004882	0.004481
Onecut2_Onecut3	1.19807	-0.006736	0.007175			Hoxd1	0.944365	-0.006632	0.005365
Meis1	1.19642	-0.006781	0.006755			Tcf7l1	0.93746	-0.005387	0.005658
Nr1i3	1.17184	-0.003866	0.004079			Sp100	0.935388	0.005798	-0.005081
Yy1_Yy2	1.16793	0.00505	-0.005091			Mecp2	0.930692	0.003553	-0.003719
T	1.14862	0.007113	-0.0072			Myog_Tcf12	0.929662	-0.008229	0.008539
Id4	1.14861	-0.005108	0.005113			Zfp110	0.925025	-0.00859	0.008314
Mef2d_Mef2a	1.14635	0.006604	-0.006152			Rxra	0.914168	0.005916	-0.005129
Pou5f1	1.14589	-0.006231	0.006025			Nr5a2	0.913823	0.005486	-0.005218
Sox2	1.12548	-0.005724	0.005449			Hoxb7	0.912807	-0.010526	0.010488
Hoxa5	1.10604	0.007271	-0.006971			Hic2	0.907048	-0.00789	0.007867
Hic1	1.10317	0.003869	-0.00358			Egr1	0.899941	-0.004757	0.004535
Foxa3	1.07682	-0.007441	0.007472			Tcf21_Msc	0.898703	-0.004918	0.004791
Creb3	1.07669	0.005367	-0.005367			Pou5f1	0.888939	-0.004686	0.004876
Hivep1	1.07474	-0.006438	0.006662			Nfia	0.869225	0.005962	-0.005563
Hand1	1.06964	-0.00606	0.005849			Isl2	0.861688	-0.005721	0.005821
Tal1	1.05868	-0.0072	0.007255			Gsx2_Hoxd3_Vax1	0.855151	-0.005701	0.004981
Zbtb14	1.0417	0.003546	-0.003599			Gcm2	0.842975	0.003644	-0.002933
Esrrb_Esrra	1.03825	0.005572	-0.005367			Onecut1_Cux2	0.829735	0.005233	-0.005379
AAAGUGC	1.03002	0.005733	-0.005585			Ubp1	0.828551	0.007234	-0.006922
AAGGCAC	1.02818	0.006157	-0.006098			Nkx2-1	0.828459	-0.005187	0.005273
Epas1_Bcl3	1.0272	-0.005526	0.005452			Hoxc10	0.827884	-0.005226	0.005384
Fosb	1.02058	0.006342	-0.006719			Tgif1_Meis3	0.819903	-0.003647	0.004064
Srf	1.00721	-0.005923	0.00641			Zic3	0.81939	-0.005098	0.004377
Nkx6-1_Evx1_Hesx1	0.998094	0.005743	-0.005571			Spdef	0.818404	-0.004841	0.00431
Ascl2	0.982816	0.007139	-0.00744			T	0.810543	0.005588	-0.004481
Etv3_Erf_Fev_Elk4_Elk1_Elk3	0.979341	0.003702	-0.003657			Dbp	0.810414	-0.00506	0.004509
Rfx2_Rfx7	0.94819	-0.005009	0.005148			Cebpe	0.809387	-0.005149	0.005222
Atf6	0.947104	-0.004763	0.005182			Tfap2b	0.804406	-0.004524	0.004954
Arnt	0.944958	0.005584	-0.005716			Stat6	0.801028	-0.004753	0.004961
En2	0.938022	-0.00584	0.005661			Zbtb18	0.79879	0.00517	-0.004673
Hoxc10	0.937902	0.005863	-0.006125			Hlf	0.793134	0.005458	-0.004659
Hoxb13	0.927858	0.005084	-0.004994			Hsf4	0.780701	-0.004798	0.003695
Six4	0.925662	-0.006243	0.005887			Runx2_Bcl11a	0.778119	-0.003693	0.003596
AGUGCAA	0.918142	0.005391	-0.00529			Sox7	0.774661	-0.005203	0.004926
Irx6_Irx2_Irx3	0.917799	-0.004532	0.004409			Hoxa3	0.774501	-0.005358	0.004883
Junb_Jund	0.913831	-0.0053	0.005026			Tal1	0.773936	-0.005468	0.004679
Ubp1	0.893686	-0.001123	0.001567			Tcf3	0.769441	-0.004093	0.004389
Hoxb7	0.887137	0.004223	-0.004097			Nfatc4	0.769209	0.00507	-0.005021
Tfap4	0.886881	-0.005654	0.005626			Pbx1_Pbx3	0.758989	-0.004231	0.004101
Klf6_Patz1	0.877977	-0.003025	0.002987			Tbx15	0.754935	-0.001747	0.001782
Gtf2i_Gtf2f1	0.875387	0.001204	-0.001218			Sox17	0.754608	0.004711	-0.004889
Clock	0.869543	-0.00121	0.001318			Nkx6-1_Evx1_Hesx1	0.745482	-0.004168	0.004387
Stat4_Stat3_Stat5b	0.867437	0.005409	-0.005401			Zfp384	0.741717	0.00275	-0.002793
Hoxa6	0.866828	-0.006398	0.006416			Gata4	0.738964	-0.004454	0.004707
Emx1_Emx2	0.860972	0.005444	-0.004975			Alx4	0.738913	0.004039	-0.004734
Zfp384	0.85917	-0.003192	0.003356			Arnt	0.732978	0.00435	-0.00456
CCCUGAG	0.852788	-0.000174	0.000333			Pou2f2_Pou3f1	0.730673	0.005339	-0.005333
Gsc2_Dmbx1	0.850514	-0.002124	0.001837			Msx1_Lhx9_Barx1_Rax_Dlx6	0.715055	-0.005048	0.004744
Mef2c	0.850432	0.005246	-0.005639			Chd1_Pml	0.70199	0.001847	-0.001827
Foxa2_Foxa1	0.849205	-0.006525	0.006719			Ets2	0.697434	-0.003836	0.003558
Runx1	0.843826	-0.005028	0.005135			Pbx2	0.696565	-0.0041	0.004447
AGCAGCA	0.842702	0.004788	-0.004686			Tbx1_Eomes	0.692298	0.004343	-0.004018
Myf6	0.840737	0.004577	-0.004555			Irf3	0.687282	-0.004485	0.004257
Atf1_Creb5	0.83848	0.004694	-0.004315			Creb3	0.6862	-0.003848	0.004241
Hoxd9	0.835528	-0.005333	0.00548			Nr1h2	0.684558	0.00419	-0.004231
Pgr_Nr3c1	0.835099	-0.005169	0.00514			Pgr_Nr3c1	0.684279	0.004638	-0.003851
Gli3_Zic1	0.833302	-0.001632	0.001366			Max_Mycn	0.68134	0.003695	-0.003743
Nfkb2	0.833224	-0.005236	0.005455			Plag1	0.677917	-0.005013	0.005269
Meox2	0.83002	0.004864	-0.004839			Nkx2-2	0.677846	-0.004773	0.004478
GAGGUAG	0.828083	0.004549	-0.004378			Zbtb7a	0.670437	0.003592	-0.003508
Sp100	0.827294	0.005585	-0.00512			Mybl1	0.670266	0.004218	-0.004017
Hmx1	0.823817	-0.004614	0.00479			Zbtb14	0.665593	-0.002478	0.002622
Hoxa10	0.822864	0.005081	-0.004916			Hsfy2	0.663744	-0.004004	0.003437
Nkx6-2	0.815032	0.005077	-0.004935			Zbtb7c	0.660422	-0.003935	0.004428
Nr2f1_Nr4a1	0.813844	0.003932	-0.00407			Homez	0.654329	0.003498	-0.003941
AUUGCAC	0.807527	0.004694	-0.004487			Hsf2	0.649909	-0.004175	0.003783
Hoxc13_Hoxd13	0.793124	0.007637	-0.007892			Gata3	0.642095	-0.003066	0.003573
Rarg	0.780831	-0.004382	0.004131			Rhox4e_Rhox6_Vax2	0.636723	0.003899	-0.00394
Nr4a2	0.779722	-0.004683	0.005016			Clock	0.633352	0.003622	-0.00427
Mnt	0.779416	0.00443	-0.004038			Glis2	0.628594	-0.003801	0.003957
Atf4	0.772569	-0.004843	0.004785			Hmga1	0.628222	-0.004091	0.003452
CAGUGCA	0.771637	0.004638	-0.004718			Pax7	0.626079	0.004442	-0.003667
E2f6	0.755755	0.00288	-0.003096			Etv3_Erf_Fev_Elk4_Elk1_Elk3	0.625948	-0.002454	0.001804
Tead3_Tead4	0.755408	0.004215	-0.00414			Rfx3_Rfx1_Rfx4	0.62062	0.002804	-0.002774
Prop1	0.75494	0.004318	-0.004366			Zbtb16	0.620249	-0.003008	0.004113
Hoxc4_Arx_Otp_Esx1_Phox2b	0.753163	0.004945	-0.004426			Myb	0.61131	-0.004238	0.003928
Tfcp2	0.753062	0.004316	-0.004325			Klf1	0.607043	-0.004376	0.004498
Hoxa13	0.75018	-0.004008	0.003986			Nkx3-2	0.606223	0.003492	-0.003634
Ezh2_Atf2_Ikzf1	0.736145	-0.003399	0.00315			En1	0.604546	-0.00289	0.003477
Foxj3_Tbl1xr1	0.725444	0.002406	-0.002442			Nr4a2	0.604088	-0.003921	0.003648
Msx1_Lhx9_Barx1_Rax_Dlx6	0.724441	0.005795	-0.006141			Pknox2_Pknox1	0.600197	0.003526	-0.004062
Myb	0.716064	0.004148	-0.004508			Lhx5_Lmx1b_Lhx1	0.598991	-0.003733	0.003556
Sp2	0.714872	0.004203	-0.004047			Tfcp2l1	0.595504	-0.003752	0.003851
Trp53	0.711372	0.004396	-0.004602			Ppara	0.590196	0.00367	-0.002952
Zfp148	0.689831	-0.003788	0.003665			Barhl2	0.587991	-0.00357	0.003754
Six6	0.688368	-0.004211	0.003965			Etv4	0.580232	-0.002936	0.003083
Cpeb1	0.688194	0.000938	-0.000669			Rfx2_Rfx7	0.579157	0.003336	-0.002702
Plagl1	0.68783	-0.004384	0.004225			Foxo3	0.578952	-0.003752	0.003584
Nr5a2	0.68611	-0.00384	0.003849			Irx6_Irx2_Irx3	0.576035	0.003121	-0.003594
Etv6	0.685888	0.00365	-0.003718			Myod1	0.574374	-0.002747	0.003828
Zbtb12	0.682505	-0.004625	0.005023			Sin3a	0.57302	-0.002482	0.002177
Hoxa11_Hoxc12	0.682455	0.004258	-0.004345			Irf4	0.568952	-0.003851	0.003206
Grhl1	0.680684	-2.6e-05	-6e-06			Vsx2_Dlx3	0.567392	0.003457	-0.003792
Smad2	0.680056	0.004297	-0.004579			Tfap2e	0.56668	-0.003561	0.003814
Tcf4_Mesp1	0.678695	-0.002592	0.002619			Prdm1	0.56609	0.003414	-0.003007
Tbx1_Eomes	0.675361	0.011551	-0.01141			Prox1	0.564708	0.003812	-0.003489
Msx2_Hoxd4	0.675043	0.004287	-0.004276			Rad21_Smc3	0.564606	0.003193	-0.002305
Klf16_Sp8	0.671995	0.001683	-0.001553			Foxf2	0.563979	-0.003644	0.0035
Nkx3-1	0.662647	-0.004067	0.003915			Cux1	0.563884	-0.002545	0.003275
Hoxd10	0.652983	-0.004253	0.004352			Aire	0.563308	0.003457	-0.003629
Hmx2	0.650006	0.00422	-0.00444			Klf7	0.55881	-0.003547	0.003657
Nfatc2	0.64575	0.002631	-0.002573			Gbx1_Nobox_Alx3	0.556667	-0.003664	0.002919
Dmc1	0.645339	0.004123	-0.003861			Hoxa10	0.555262	0.003234	-0.003593
Hoxa4	0.640881	0.003827	-0.003602			Cdx2	0.554095	-0.003625	0.003606
Hoxb2_Dlx2	0.628249	0.003811	-0.004081			E2f3	0.552103	-0.004107	0.00381
Klf15	0.627569	-0.003237	0.00381			Wrnip1_Mta3_Rcor1	0.550247	0.00111	-0.001133
UAUUGCU	0.626453	0.003454	-0.00337			Nr2c2	0.549814	-0.004674	0.004706
GGAAUGU	0.62419	0.001129	-0.000739			Nfe2_Bach1_Mafk	0.54968	0.003564	-0.00288
Nfix	0.622926	-0.003588	0.003664			Foxa2_Foxa1	0.547349	-0.003544	0.002291
Gli1	0.622198	-0.000273	0.000221			Foxm1	0.546411	-0.003554	0.003217
Smad3	0.621423	0.004214	-0.004561			Glis3	0.542385	0.003528	-0.003327
Mafa	0.620975	0.003784	-0.00419			Smad1	0.541407	-0.003242	0.003287
Pitx3	0.619632	0.004095	-0.003998			Stat4_Stat3_Stat5b	0.536813	0.003252	-0.002319
Pou4f1_Pou6f1	0.618555	-0.003376	0.003739			Rara	0.535633	-0.003522	0.003421
Nr4a3	0.615997	-0.004053	0.003899			Tfcp2	0.535376	0.002647	-0.003609
Bsx	0.614512	-0.00409	0.003815			Sox14	0.533362	-0.003578	0.003226
Tbx4	0.613897	0.003841	-0.003909			Onecut2_Onecut3	0.531814	-0.003834	0.00266
AGCAGCG	0.612952	0.003907	-0.004038			Hoxa2	0.528943	0.002971	-0.002404
CUUUGGU	0.607282	-0.002005	0.002137			Hif1a	0.528373	0.003411	-0.002981
Nhlh1	0.598206	0.005073	-0.005102			Hoxa1	0.526155	-0.003292	0.003265
Esr1	0.597236	-0.003278	0.002979			Nkx2-9	0.525461	-0.003604	0.002957
Plag1	0.596923	-0.003146	0.002722			Zbtb6	0.513177	-0.002833	0.003278
ACAGUAC	0.594953	0.003706	-0.003525			Nr4a3	0.511991	-0.003078	0.003536
Zfp423	0.59307	-0.003908	0.003749			Hmga2	0.509827	-0.003229	0.002929
Obox6_Obox5	0.590797	-0.003552	0.003436			Msx3	0.50889	-0.003707	0.002831
Pitx2_Otx2	0.589641	0.002747	-0.002806			E2f4	0.506211	-0.003893	0.00299
Hlf	0.588415	0.004004	-0.003521			Foxo6	0.502433	0.003072	-0.003305
Lhx2_Hoxc5	0.583019	0.00327	-0.003512			Hcfc1_Six5_Smarcc2_Zfp143	0.502218	-0.001085	0.001324
Rad21_Smc3	0.582593	-0.002731	0.002774			Nfatc1	0.498061	0.00292	-0.002402
Nkx2-1	0.582184	-0.003639	0.003663			Sox4	0.497125	-0.003201	0.003148
Elf3	0.580852	-0.004091	0.003891			Hnf4g	0.496917	0.002262	-0.002064
Tfeb_Usf1_Srebf1_Usf2_Bhlhe41_Srebf2	0.580073	-0.002184	0.002333			Arid5b	0.494432	0.003635	-0.002671
Nanog	0.578167	-0.004058	0.003933			Foxd1	0.492796	0.003265	-0.002885
Foxb1	0.57796	0.003686	-0.003667			Hoxa4	0.4926	-0.003433	0.002628
Runx3	0.576747	0.003726	-0.004204			Hey2	0.491763	0.003577	-0.002212
Sox18_Sox12	0.563104	-0.003027	0.00337			Fli1	0.487255	0.002752	-0.003551
Zfp691	0.560607	-0.003417	0.003657			Vdr	0.48372	-0.002873	0.003625
Atf5	0.560294	-0.003341	0.003695			Bptf	0.483568	-0.003696	0.0035
Trp73	0.553435	-0.003655	0.003506			Hoxb1	0.481944	-0.003042	0.003177
Pknox2_Pknox1	0.551907	0.003521	-0.003406			Nfic_Nfib	0.48063	-0.003086	0.003816
ACAGUAU	0.549275	0.003527	-0.003391			Hmx2	0.476281	-0.003255	0.002525
Ppara	0.539826	0.002834	-0.002734			Tead1	0.469882	-0.002427	0.003428
Pitx1	0.527557	-0.003427	0.003435			Hoxd12	0.468785	0.002764	-0.003166
Zbtb16	0.525814	-0.003305	0.003083			Mbd2	0.468589	0.004141	-0.003914
Hsf2	0.525544	-0.00234	0.002549			Fubp1	0.467165	0.002571	-0.003287
Tfap2a	0.522762	-0.002827	0.002581			Meox1	0.461465	0.003008	-0.00274
Sox6_Sox9	0.521548	-0.002967	0.002902			Mzf1	0.46068	-0.002007	0.002638
Mbd2	0.519868	-0.00291	0.002691			Mef2c	0.458865	0.003244	-0.002992
Nfe2l2	0.517928	-0.003648	0.003923			Mnx1_Lhx6_Lmx1a	0.455257	-0.002815	0.002817
Nkx2-3	0.516003	0.003477	-0.00334			Scrt1	0.455055	-0.001964	0.003172
Spi1	0.512924	-0.002313	0.002316			Etv6	0.45417	0.002453	-0.002602
Fos	0.512639	0.002753	-0.002936			Stat2	0.451848	-0.003053	0.002799
Cdx2	0.512132	1.2e-05	-1.4e-05			Irx5	0.448936	0.002507	-0.003284
Arid3a	0.51016	0.00311	-0.003274			Tead3_Tead4	0.447399	-0.003535	0.004079
Jun	0.50828	0.003	-0.002894			Meis1	0.446041	0.002655	-0.002524
Lhx4	0.506671	-0.00315	0.003315			Hoxd8	0.445875	-0.002802	0.002903
Crem_Jdp2	0.505634	0.010892	-0.011106			Cpeb1	0.439433	-0.002734	0.001565
Egr1	0.504206	-0.002483	0.002489			Atf6	0.435992	0.002613	-0.002053
Aire	0.501086	-0.003007	0.003236			Plagl1	0.433327	-0.002863	0.002582
Meox1	0.500524	-0.003082	0.003111			Prop1	0.431295	0.003631	-0.003272
Zbtb7c	0.500485	-0.003188	0.003104			Rela_Rel_Nfkb1	0.428711	-0.002271	0.003041
Klf12_Klf14_Sp4	0.497806	0.001367	-0.001572			Nfat5	0.427038	0.00258	-0.00282
UUGGCAC	0.49366	0.000912	-0.000894			Tfeb_Usf1_Srebf1_Usf2_Bhlhe41_Srebf2	0.427033	0.001798	-0.002124
Foxk1_Foxj1	0.488261	0.002554	-0.003131			Sp2	0.426894	0.001954	-0.002556
E2f8	0.487244	0.003093	-0.003084			Pou4f1_Pou6f1	0.425749	0.002497	-0.002516
Neurod1	0.486219	-0.002655	0.002632			E2f1	0.419951	0.001927	-0.002251
Zbtb3	0.482252	-0.003085	0.003053			Rarg	0.419372	0.005188	-0.005069
Esr2	0.480848	-0.001507	0.001331			Nfe2l2	0.41765	-0.002306	0.002751
Nr2e3	0.478199	0.002588	-0.003092			Neurod1	0.416729	-0.002056	0.002613
Myog_Tcf12	0.475843	0.007132	-0.00723			Meis2	0.415762	0.001763	-0.002585
Maf_Nrl	0.475592	-0.002874	0.002751			Hivep1	0.415176	0.002665	-0.002442
Hoxb3	0.47352	0.003121	-0.002723			Neurod2_Bhlha15_Bhlhe22_Olig1	0.415034	-0.002489	0.002697
Mecom	0.473177	-0.002841	0.0031			Pitx3	0.413952	0.002256	-0.002179
Irf4	0.46791	-0.002957	0.002833			Creb3l2	0.41335	-0.002312	0.002766
Cux1	0.467057	-0.002431	0.002194			Taf1	0.411705	0.004915	-0.00501
Nfatc4	0.46231	-0.003017	0.003068			Meox2	0.411668	0.002851	-0.00212
Ybx1_Nfya_Nfyb_Nfyc_Cebpz	0.461964	0.000625	-0.000672			Smad2	0.409819	0.002769	-0.002564
Bcl6b	0.459539	0.002822	-0.003009			Nr6a1	0.409327	-0.002566	0.002726
Batf3	0.457395	0.002977	-0.002943			Lhx2_Hoxc5	0.405414	-0.002682	0.001399
Scrt1	0.454779	0.002451	-0.002613			Gata6	0.400592	-0.002877	0.002273
UGAAAUG	0.453447	0.000369	-0.000345			Hoxc9	0.394972	0.002543	-0.00254
Sox7	0.451715	-0.003051	0.002877			Hoxb8_Pdx1	0.393787	0.002595	-0.00315
Zbtb6	0.451628	-0.002731	0.002543			Hoxd11_Cdx1_Hoxc11	0.391727	0.002858	-0.001951
Prox1	0.449914	0.002818	-0.003008			Bcl6b	0.390114	0.002077	-0.002868
Nkx6-3_Dbx2_Barx2	0.448552	0.002972	-0.002758			Spib	0.38743	-0.002702	0.001495
Relb	0.448286	-0.002831	0.003003			Srf	0.386319	-0.002137	0.002648
Tfap2b	0.447668	-0.002539	0.002631			Tlx2	0.383361	0.001841	-0.002062
Rela_Rel_Nfkb1	0.446425	-0.002395	0.002338			Hoxb3	0.383268	-0.002754	0.00192
Nr2f6	0.444838	0.002855	-0.002536			Hoxb5	0.381986	0.002435	-0.002457
Tead1	0.44433	-0.002896	0.002635			Hoxa11_Hoxc12	0.37622	0.002613	-0.002115
Foxo4	0.443678	0.002993	-0.002703			Obox1	0.375271	-0.00229	0.002074
Smad4	0.443488	-0.003044	0.002424			Obox3	0.371227	-0.002619	0.002203
Foxo3	0.443281	0.002861	-0.002727			Foxd2	0.370698	-0.002537	0.002085
Hmbox1	0.441376	0.002671	-0.002784			Spi1	0.368762	0.001791	-0.001784
Rxrb	0.4365	0.002693	-0.00278			Gcm1	0.364855	-0.002167	0.002565
Nkx3-2	0.435352	0.002585	-0.002414			Rhox11	0.364741	0.002306	-0.002394
Hoxa7_Hoxc8	0.430149	-0.002766	0.002834			Foxp1_Foxj2	0.362715	0.001912	-0.001993
GUAGUGU	0.430091	0.001458	-0.001423			Hmx3	0.362424	-0.002397	0.002365
Tgif1_Meis3	0.429992	0.001786	-0.00188			Nfatc2	0.362384	0.00288	-0.002965
Sox14	0.422404	0.002402	-0.002508			Dlx1	0.359947	-0.002618	0.001834
Ddit3	0.417857	-0.002601	0.002555			Tbx5	0.358805	0.001643	-0.002336
Rfx3_Rfx1_Rfx4	0.417588	-0.001679	0.00154			Ybx1_Nfya_Nfyb_Nfyc_Cebpz	0.358298	-0.000708	0.000924
UGCAUAG	0.417066	0.00018	-0.000167			Elf3	0.357608	-0.002482	0.002188
Hinfp	0.416451	0.001988	-0.002512			Hoxa9_Hoxb9	0.357239	0.002359	-0.0022
Gsx2_Hoxd3_Vax1	0.414672	-0.000612	0.000574			Zfp524	0.357023	0.00232	-0.001905
Dlx5_Dlx4	0.411978	-0.002778	0.002496			Sox3_Sox10	0.355696	0.000194	-0.000407
E2f2_E2f5	0.411705	0.002108	-0.002272			Klf13	0.355038	0.002559	-0.002139
Thra	0.410199	0.002493	-0.002384			Ebf3	0.354652	0.002359	-0.001487
GGCUCAG	0.404934	-0.000683	0.000537			Cebpa_Cebpg	0.352887	0.002315	-0.002059
Ctcfl_Ctcf	0.40434	-0.001434	0.00159			Klf6_Patz1	0.352501	-0.001373	0.00162
E2f3	0.401777	-0.002358	0.002363			Tcf4_Mesp1	0.352211	0.001936	-0.001805
Glis3	0.401573	0.003697	-0.00392			E2f2_E2f5	0.351942	-0.003878	0.003658
Rest	0.400417	-0.002499	0.002828			Crem_Jdp2	0.348311	-0.002226	0.001766
Isl1	0.400293	0.002721	-0.00227			Hoxa7_Hoxc8	0.344643	-0.002259	0.002226
Smad1	0.399257	-0.002235	0.002241			Zfp148	0.340544	-0.001483	0.002269
Foxg1	0.398776	0.002472	-0.002752			Atf5	0.339899	-0.002142	0.002153
Cebpd	0.396253	-0.000184	0.00013			Klf8	0.33615	0.001944	-0.001962
Zbtb4	0.394468	0.002384	-0.002157			Gsx1_Alx1_Mixl1_Lbx2	0.33399	-0.002245	0.002079
Rorc_Nr1d1	0.393406	0.002281	-0.002608			Zkscan1	0.333788	-0.001736	0.002834
GGAAGAC	0.38847	0.00125	-0.001075			Sox15	0.332323	0.002029	-0.002241
Prdm14	0.386874	-0.002572	0.002558			Nkx2-3	0.331995	0.002369	-0.002193
Ar	0.382086	-0.002373	0.002496			Obox6_Obox5	0.331909	0.001921	-0.002132
Rxra	0.379015	-0.002229	0.002289			Tfap2d	0.330516	0.002138	-0.001597
Vsx2_Dlx3	0.378907	-0.002208	0.002586			Zfhx3	0.328549	-0.002424	0.001635
Zbtb49	0.37566	0.002508	-0.002527			Klf15	0.328397	-0.001706	0.002098
Evx2	0.375108	-0.002412	0.002499			Gli3_Zic1	0.325469	-0.002205	0.002331
Tbx21	0.373135	0.002607	-0.002519			Tbx4	0.322462	0.001843	-0.002237
Arid5b	0.372511	0.002572	-0.002239			Spic	0.322148	0.002045	-0.001675
Zfp652	0.371476	-0.002351	0.002126			Stat1	0.317219	0.001817	-0.002093
Hoxb6	0.36876	0.002509	-0.002364			Hnf4a	0.317209	-0.001893	0.001768
Hmga2	0.366796	0.002998	-0.00318			Nr0b1	0.317069	0.002151	-0.00196
Olig2_Olig3	0.365733	-0.003039	0.003115			Zbtb49	0.315399	0.002081	-0.002119
Zfp410	0.364997	-0.002484	0.002294			Foxd3	0.315315	-0.002135	0.001943
Stat5a	0.363992	0.002277	-0.002066			Gata5	0.314482	0.001387	-0.002456
Pax3	0.362799	-0.002342	0.002474			Foxq1	0.312837	-0.002241	0.001579
Nr0b1	0.36234	0.002314	-0.002396			Epas1_Bcl3	0.312295	0.001446	-0.002406
Otx1	0.358834	0.002269	-0.002242			Atf4	0.311583	-0.001979	0.001931
Vdr	0.357155	0.001986	-0.002114			Klf3	0.309726	0.001941	-0.002189
Rbpj	0.356585	-0.002225	0.002089			Foxo4	0.304147	0.001844	-0.002213
Lhx5_Lmx1b_Lhx1	0.354727	-0.00219	0.002059			Klf16_Sp8	0.304124	0.001066	-0.000908
Hif1a	0.353897	-0.00203	0.00219			Nkx6-3_Dbx2_Barx2	0.303898	0.001761	-0.002127
AGCACCA	0.353708	0.002048	-0.001729			Mtf1	0.303058	0.002342	-0.001383
AAGUGCU	0.352641	0.002243	-0.001985			Irf5_Irf6	0.300524	0.001814	-0.002104
Stat2	0.352636	-0.002349	0.002587			Ehf	0.298487	0.001921	-0.002056
Pou2f1	0.351788	0.002091	-0.00206			Bcl6	0.295771	0.002204	-0.001174
Irf2_Irf1_Irf8_Irf9_Irf7	0.350834	0.00371	-0.003559			Arid5a	0.292812	0.002044	-0.001862
Pou1f1	0.350799	0.001673	-0.001693			Zkscan3	0.290628	-0.001722	0.002022
Hbp1	0.349545	-0.003076	0.003275			Pax6	0.285658	0.001348	-0.002217
Nfat5	0.349351	-0.002412	0.002165			Foxj3_Tbl1xr1	0.28319	0.002317	-0.002353
Ets2	0.348455	-0.002368	0.002329			Xbp1_Creb3l1	0.283076	-0.001291	0.002102
Tbx19	0.347968	0.00419	-0.004073			Tbx19	0.282366	0.004448	-0.004061
Tfap2d	0.347387	0.001647	-0.002178			Rorc_Nr1d1	0.281784	0.00231	-0.000871
AAUGCCC	0.34737	0.002366	-0.002272			Maf_Nrl	0.28118	-0.001462	0.001915
En1	0.344931	-0.002436	0.002033			Sox6_Sox9	0.279304	0.001757	-0.001707
Esrrg	0.343504	0.002119	-0.002126			Erg	0.278652	0.001468	-0.001383
Atoh1_Bhlhe23	0.34298	0.002223	-0.002188			Rarb	0.273588	-0.001844	0.001775
Irf5_Irf6	0.342755	0.002239	-0.002235			Pax2	0.272566	0.001444	-0.00188
Zkscan3	0.342506	0.002412	-0.002392			Pitx1	0.270206	-0.001326	0.001833
UUGUUCG	0.341814	-0.004506	0.004226			Sp1	0.260433	0.001041	-0.000909
Cebpa_Cebpg	0.340545	0.003234	-0.003208			Hlx	0.259216	0.00184	-0.001613
Hoxb8_Pdx1	0.339669	0.001821	-0.001966			Hes1	0.258763	-0.001358	0.001623
Sox8	0.338009	-0.002277	0.002172			Lhx3	0.254616	0.00084	-0.002192
Nr1h4	0.334973	0.002613	-0.002215			Prrx1_Isx_Prrxl1	0.254463	0.001732	-0.001085
Hoxb1	0.334815	-0.002371	0.001921			Mafa	0.253531	-0.001539	0.001729
UAAGACG	0.332417	0.002228	-0.002223			Hoxb4	0.252364	0.001691	-0.001643
Rarb	0.330492	-0.00222	0.002177			Trp73	0.251543	-0.001536	0.001725
Rfx5	0.329838	-0.002173	0.002084			Klf12_Klf14_Sp4	0.249691	0.000627	-0.000966
Nr2f2	0.329333	0.001799	-0.00164			Gli1	0.249435	0.001145	-0.00188
Gcm2	0.328592	0.002408	-0.002687			Nr2c1	0.248046	0.001934	-0.001022
Mnx1_Lhx6_Lmx1a	0.326916	-0.001974	0.00204			Tbr1	0.246467	0.001371	-0.001286
Glis2	0.326022	-0.007931	0.007612			Esrrg	0.246421	0.001816	-0.001161
Nfil3_Tef	0.324479	-0.001719	0.00188			Smad3	0.244663	0.001988	-0.001125
Pax5	0.323118	-0.001403	0.001594			Ebf1	0.244499	-0.001257	0.001341
Ptf1a	0.322652	0.002662	-0.002355			Mybl2	0.240447	-0.002198	0.001369
Pax7	0.321687	-0.002299	0.001894			Foxk1_Foxj1	0.239126	0.001256	-0.001565
Lhx3	0.319809	0.002049	-0.002051			Hmbox1	0.237812	0.000897	-0.001935
Foxc2	0.317924	-0.001773	0.00215			Hnf1a	0.235853	-0.001396	0.001606
Nfe2_Bach1_Mafk	0.317692	-0.001772	0.001918			Mafb	0.23414	-0.001414	0.002021
Neurog2	0.314637	-0.002027	0.001839			Rbpj	0.232835	-0.001252	0.001601
CCAGUGU	0.31322	0.004757	-0.004944			Hoxc4_Arx_Otp_Esx1_Phox2b	0.231836	0.001521	-0.001234
Homez	0.311177	0.001626	-0.0018			Arntl_Tfe3_Mlx_Mitf_Mlxipl_Tfec	0.228362	0.001094	-0.000995
Hic2	0.310621	0.002201	-0.002224			Nr1h4	0.224347	-0.001074	0.001633
Sox21	0.308173	-0.001767	0.00206			Zbtb3	0.218413	0.001237	-0.001514
Zkscan1	0.307919	-0.002212	0.002163			Foxa3	0.218252	-0.001494	0.001104
Rhox11	0.303447	0.001972	-0.001921			Zbtb7b	0.217386	-0.001231	0.001661
Sox4	0.30201	0.001941	-0.001901			Atf1_Creb5	0.216104	-0.000946	0.001406
Pou2f3	0.300458	0.002136	-0.002274			Dmc1	0.214144	0.001154	-0.000998
Fubp1	0.298701	0.001977	-0.001744			Sox5_Sry	0.2138	0.001195	-0.001578
AACACUG	0.29835	0.001928	-0.001821			E2f7	0.212995	0.001601	-0.001017
Zfp282	0.298306	0.001894	-0.001935			Pax4	0.212726	0.001469	-0.001266
Hmga1	0.297289	0.001944	-0.001669			Arid3a	0.212537	0.001131	-0.001537
AUGGCUU	0.29727	0.001919	-0.001665			Jun	0.212484	0.001569	-0.000779
Lhx8	0.296715	-0.002438	0.002548			Rora	0.207696	-0.001318	0.001182
E2f4	0.296265	0.001954	-0.001634			Mnt	0.203094	0.000828	-0.001387
GGCAGUG	0.291865	0.000199	0.000297			Trp53	0.201614	-0.001035	0.00138
ACAUUCA	0.290507	0.00209	-0.001741			Rreb1	0.199029	0.001133	-0.001024
Cxxc1	0.286091	-0.001821	0.001967			Pou3f3	0.198717	-0.00138	0.001266
Gata2_Gata1	0.281423	-0.000147	0.000166			Lhx4	0.196908	-0.000675	0.001551
Nr2c1	0.280137	0.001899	-0.0016			Nanog	0.196469	-0.00119	0.001027
Hoxd11_Cdx1_Hoxc11	0.278602	0.001638	-0.001532			Zscan4c	0.191037	-0.000896	0.001506
Thrb	0.277547	0.001833	-0.001817			Zbtb33_Chd2	0.189321	-0.001128	0.001042
Sox30	0.273866	-0.000179	0.000503			Pou3f4	0.186603	0.000776	-0.001466
Foxd2	0.268916	0.001766	-0.00158			Nfe2l1_Mafg	0.184364	0.000644	-0.001492
Nkx2-4	0.268476	-0.001933	0.00165			Foxg1	0.183695	-0.001249	0.00115
Barhl2	0.26653	-0.001459	0.001831			Scrt2	0.181752	0.001329	-0.001089
Rora	0.262367	-0.001734	0.00137			Sox13	0.181318	0.001193	-0.001217
Pou4f3	0.262178	0.001802	-0.00165			Nkx1-1_Nkx1-2	0.181235	0.001274	-0.001044
Onecut1_Cux2	0.259985	0.001797	-0.001507			Ep300	0.179906	0.001349	-0.000664
Foxd1	0.256752	0.001547	-0.001478			Phox2a	0.179742	-0.000975	0.001393
Hsfy2	0.256064	0.001919	-0.001542			Zbtb4	0.179561	-0.00111	0.000999
E2f7	0.253856	0.001662	-0.001544			Pou6f2_Pou4f2	0.179456	-0.001345	0.000881
Gsx1_Alx1_Mixl1_Lbx2	0.253552	-0.002442	0.002606			Pou1f1	0.177368	-0.001585	0.001278
Fosl2_Bach2	0.253333	-0.001716	0.001275			Nr1i3	0.176611	0.001235	-0.000721
Smarcc1_Fosl1	0.252122	-0.000916	0.001058			Six6	0.175577	-0.001384	0.000507
Creb3l2	0.249822	0.003938	-0.003613			Thra	0.174807	0.000495	-0.001434
Ikzf2	0.246269	-0.001697	0.001333			Nr2e3	0.172307	-0.00145	7.7e-05
Zbtb7b	0.246084	-0.001461	0.001492			Sox11	0.170368	0.001068	-0.001134
CACAGUG	0.241375	-0.001175	0.00164			Nr2f1_Nr4a1	0.168791	-0.000596	0.001082
Pax6	0.240384	-0.001255	0.001742			Gmeb2	0.168713	-0.00137	0.00047
Stat1	0.238228	-0.001455	0.001455			Pax1_Pax9	0.168677	-0.001059	0.001194
Klf13	0.237824	0.001604	-0.001402			Arnt2	0.165775	-0.00123	0.000938
Cebpe	0.237767	0.003223	-0.003461			Zfp219_Zfp740	0.163642	0.000964	-0.000752
Rhox4e_Rhox6_Vax2	0.235323	0.001344	-0.001513			Gli2	0.163227	-0.000959	0.001086
Gbx2	0.234475	5.3e-05	-5.3e-05			Mef2b	0.161864	-0.000377	0.001322
Hnf4a	0.233537	-0.00138	0.001443			Zfp784	0.161802	0.00087	-0.001012
Gcm1	0.231646	0.001857	-0.001688			Nkx2-4	0.158557	-0.000824	0.001184
Egr4	0.230855	0.001654	-0.001297			Smad4	0.157936	0.001338	-6e-06
Irf3	0.230836	-0.001321	0.001587			Prdm14	0.156553	0.00088	-0.001178
UCACAGU	0.230496	0.000717	-0.000532			Pou4f3	0.155962	0.001074	-0.000966
Nfic_Nfib	0.228952	-0.001373	0.001393			Hes5_Hes7	0.155728	0.001263	-0.000963
Tcf7_Tcf7l2	0.228525	-0.002137	0.001975			Junb_Jund	0.154651	0.000887	-0.000521
Cebpb	0.226511	-0.000798	0.001162			Sox21	0.154582	-0.000998	0.000939
Foxp1_Foxj2	0.226098	0.000971	-0.001137			Cbfb	0.153316	0.000947	-0.001074
Tbx2	0.225982	0.001453	-0.001399			Maff	0.152427	-0.001127	0.000782
Alx4	0.223961	0.001614	-0.001459			Hoxa5	0.149737	-0.001428	0.000773
Foxc1	0.220402	-0.001598	0.001404			Zfp128	0.149652	-0.001001	0.000976
Osr2_Osr1	0.217047	-0.001131	0.001559			Foxc1	0.148877	0.000846	-0.000993
Arnt2	0.216564	0.001324	-0.001551			Trp63	0.1482	0.000984	-0.00097
Dbp	0.215754	0.001135	-0.001188			Mecom	0.148044	0.000632	-0.001251
AUGGCAC	0.214663	0.001481	-0.001272			Cebpd	0.147523	-0.000869	0.001052
Sox1	0.213853	-0.001372	0.001451			Six3_Six1_Six2	0.147325	-0.000691	0.001155
Nr3c2	0.213738	0.001366	-0.00147			Hoxa6	0.147119	-0.000635	0.00111
Foxn1	0.213687	-0.001348	0.001386			Tbx2	0.146743	0.000398	-0.001275
Hoxa2	0.213683	-0.001175	0.001354			Zfp410	0.14462	-0.000854	0.001035
GAUUGUC	0.213305	0.003816	-0.003621			Mga	0.144456	0.000915	-0.000938
Nr1h2	0.213267	0.001266	-0.00132			Msx2_Hoxd4	0.143972	-0.000671	0.001126
Obox1	0.213222	0.001804	-0.001327			Nr3c2	0.141954	-0.000666	0.001164
Bcl6	0.208688	-0.00137	0.001016			Tlx1	0.141587	0.00105	-0.000684
UCCAGUU	0.207996	-0.000333	0.000469			Dlx5_Dlx4	0.141585	0.00035	-0.001063
Phox2a	0.207828	0.001321	-0.001456			Pou2f3	0.140413	5.2e-05	-0.001155
Trp63	0.207697	0.001292	-0.001451			Lhx8	0.139772	-0.000945	0.000768
UAAGACU	0.203962	0.001379	-0.001364			Evx2	0.139697	-0.000862	0.000965
Tbx3	0.203822	0.00123	-0.001483			Nkx6-2	0.139178	0.000674	-0.001028
Ep300	0.203004	-0.001314	0.001054			Runx3	0.137078	-0.001016	0.000699
Elf1_Elf2_Etv2_Elf4	0.202911	0.000622	-0.000582			Pou2f1	0.136816	-0.000833	0.000757
Crx_Gsc	0.201943	-0.006978	0.007264			Zfp691	0.136667	0.001166	-0.000316
GCAGCAU	0.200329	0.000503	-0.000556			Foxn1	0.133703	0.000704	-0.000998
GCUGGUG	0.199862	-1.1e-05	8.5e-05			Sox8	0.132784	0.000808	-0.000933
Gmeb2	0.199141	-0.004678	0.004623			Gata2_Gata1	0.128803	-0.001003	-0.000231
Hoxb4	0.198231	0.001357	-0.001276			Hoxd10	0.128476	0.000545	-0.001078
Sp1	0.192183	-0.00041	0.000525			Batf	0.1273	-0.000441	0.001106
Zfp219_Zfp740	0.189028	0.001035	-0.001109			Nfkb2	0.126273	-0.000592	0.000997
Sox13	0.188713	-0.001392	0.001123			Zfp282	0.125497	-0.000542	0.00102
Zic3	0.188315	-0.001061	0.001128			Pax8	0.121181	-0.000877	0.00071
Spdef	0.187163	-0.001017	0.001016			Tbx21	0.121114	0.001025	-0.000145
Zfhx3	0.185923	0.001212	-0.00117			Fosb	0.11991	-0.000681	0.000856
Pax1_Pax9	0.184511	0.001263	-0.001219			Hinfp	0.119413	0.000275	-0.000929
UGUGCUU	0.183673	-4.2e-05	0.000412			Zfp423	0.118684	-0.000848	0.000669
Scrt2	0.183656	0.001166	-0.00113			Six4	0.118034	0.001001	-0.000399
Hnf1a	0.183152	0.001198	-0.001123			Cdc5l	0.11734	0.000379	-0.001046
Sox15	0.182637	0.00108	-0.001251			Foxp2_Foxp3	0.115629	0.00054	-0.0007
Irx5	0.17984	0.00126	-0.001225			Snai1_Zeb1_Snai2	0.115395	0.001352	-0.001314
Gli2	0.179588	0.001518	-0.001547			Irx4	0.115022	-0.000785	0.000752
Hoxd1	0.176356	0.000873	-0.001284			Isl1	0.114121	-0.000678	-0.000758
Tlx1	0.175593	-0.000899	0.001087			Tbx3	0.114026	-0.000686	0.000831
GUCAGUU	0.175393	0.00241	-0.002757			Zbtb12	0.11363	4.1e-05	-0.00105
Hoxb5	0.175288	-0.001273	0.000944			Mef2d_Mef2a	0.10877	0.000843	-0.000254
Zfp110	0.174909	-0.002826	0.00292			E2f8	0.108505	-0.000953	0.00013
Prdm1	0.174821	0.000936	-0.000995			Gbx2	0.108278	0.000838	-0.000531
Foxo6	0.169243	0.001134	-0.001001			Tfap2c	0.107992	0.001007	-0.000398
Gzf1	0.167761	-0.001074	0.001176			Rfx5	0.107808	-9e-06	0.001003
GUGCAAA	0.162774	-0.002429	0.002593			Foxb1	0.106938	0.000586	-0.000774
Six3_Six1_Six2	0.162007	0.000901	-0.001146			Hnf1b	0.106433	-0.000618	0.000658
Mybl2	0.161726	0.001127	-0.000526			Esr2	0.099149	0.000923	-0.000929
AAGGUGC	0.161062	0.0011	-0.001034			Bsx	0.095997	-0.000582	0.000656
Foxq1	0.160064	-0.000829	0.001184			Olig2_Olig3	0.094081	0.000313	-0.000657
Hlx	0.16003	-0.001086	0.001074			Crx_Gsc	0.093893	0.0004	-0.000693
Zscan4c	0.158178	0.001027	-0.001002			Gsc2_Dmbx1	0.093883	0.000806	-0.00012
Tlx2	0.156399	0.000996	-0.000791			Hoxc6	0.091429	-0.000789	-0.000247
Msx3	0.155491	0.000884	-0.001126			Thrb	0.08948	-0.00051	0.000661
AGCUGCC	0.154724	0.000945	-0.00101			Ptf1a	0.082479	9e-05	0.000926
Tbr1	0.153554	-0.000725	0.000574			Tbx20	0.081559	-0.000572	0.000508
UUGGUCC	0.151882	0.002242	-0.002338			Gmeb1	0.081153	-0.000588	0.000452
Sox5_Sry	0.151878	-0.000983	0.000996			Hsf1	0.080402	-0.000679	0.000363
Cbfb	0.151099	-0.000222	0.000317			Egr3	0.080081	-0.000716	1.9e-05
Hdx	0.150422	-0.001089	0.000874			Osr2_Osr1	0.078776	-0.000652	0.000229
Sox17	0.1504	-0.000789	0.001081			Barhl1	0.078633	-0.00062	0.000363
Hey2	0.148722	0.000659	-0.001071			Rxrb	0.078382	-0.000649	0.000233
GUAAACA	0.147775	0.004281	-0.004518			Hoxb6	0.076463	0.000324	-0.000642
Pou3f3	0.144345	0.001059	-0.000874			Nkx2-5	0.075664	0.000348	-0.000592
Tfap2e	0.144259	-0.001023	0.00085			Zic4	0.074769	-0.000601	0.000193
ACUGCAU	0.14402	0.001021	-0.000916			Runx1	0.074307	-0.000426	0.000482
Zbtb18	0.143754	0.000804	-0.000781			Hoxd9	0.073696	0.000532	-0.000379
Klf7	0.143372	0.001003	-0.000837			Pax3	0.071922	-0.000474	0.000476
Cenpb	0.142735	-0.002043	0.002148			Gzf1	0.07016	0.000617	-0.00021
AACAGUC	0.139741	0.000971	-0.000869			Atf7_E4f1	0.069403	0.00052	0.000214
Pou3f2	0.137599	0.000976	-0.000726			Elf5	0.067932	0.000295	-0.000311
Neurod2_Bhlha15_Bhlhe22_Olig1	0.136302	-0.00061	0.001026			Pax5	0.066192	-8.9e-05	-0.000605
Zic4	0.135679	-0.000882	0.000853			Brca1	0.066092	0.000469	0.000329
Klf4_Sp3	0.133935	-0.000385	0.000403			Bhlhe40	0.065823	0.000383	-0.000462
Nkx2-5	0.133488	-0.000622	0.001013			Glis1	0.06517	-0.000425	0.000454
Ppard	0.132671	-0.000951	0.000747			Fos	0.063784	-0.00035	-0.000375
AACGGAA	0.132575	0.000932	-0.000866			Cebpb	0.063357	-0.000304	-0.000435
Barhl1	0.13244	-0.000753	0.000957			Cxxc1	0.062632	-0.000449	0.000371
Zfp263	0.132278	0.000289	-0.000826			Twist1	0.062438	-0.000241	0.000515
Prdm4	0.129795	0.000843	-0.000901			Nr2f2	0.060696	0.000452	0.000113
ACCCUGU	0.129505	0.000757	-0.000942			Klf4_Sp3	0.058222	-0.000244	0.000119
Twist1	0.12793	0.000874	-0.000742			E2f6	0.0563	3.1e-05	-0.000473
Nfe2l1_Mafg	0.126751	0.000782	-0.000895			Batf3	0.05515	-0.000327	0.000387
Hoxd12	0.125778	0.000915	-0.000647			Relb	0.054774	0.000456	-0.000199
Sox11	0.125052	-0.000595	0.00099			Smarcc1_Fosl1	0.054526	0.000372	-9.7e-05
Zfp524	0.122501	-0.000887	0.000674			Atoh1_Bhlhe23	0.053937	-0.000314	0.000379
Obox3	0.11841	-0.000647	0.000882			Bbx	0.053283	0.000268	-0.000429
AGGUAGU	0.115828	0.0008	-0.000683			Ctcfl_Ctcf	0.05292	-0.000103	0.000485
Hoxa9_Hoxb9	0.114087	0.000584	-0.000843			Prdm4	0.052673	-0.000343	0.000361
Fli1	0.113567	0.00061	-0.000931			Zfp105	0.050069	-4.6e-05	0.000475
Pax2	0.112393	0.000722	-0.000631			Foxc2	0.04954	-8.9e-05	0.000437
Tgif2_Tgif2lx1_Tgif2lx2	0.110971	-0.00047	0.00086			Zfp652	0.049207	-0.000163	0.0004
Pou3f4	0.1094	0.000796	-0.000531			Nkx3-1	0.048959	0.000237	-0.000355
GAUCAGA	0.108016	0.002552	-0.002474			Sox30	0.048295	-0.001867	0.001553
Arntl_Tfe3_Mlx_Mitf_Mlxipl_Tfec	0.104983	-0.000349	0.000551			Hmx1	0.048132	0.000378	0.000106
Irx4	0.10283	0.000694	-0.000694			Insm1	0.047673	-3.1e-05	-0.000432
Hoxc9	0.10174	-0.000676	0.00063			En2	0.047266	0.000396	-9.6e-05
Hes5_Hes7	0.10007	0.000684	-0.000552			Sox1	0.046386	8.4e-05	-0.000431
Nfatc3	0.09967	-0.000908	0.0009			Otx1	0.042782	0.000361	-0.000105
UCACAUU	0.098959	0.001418	-0.001114			Egr4	0.041806	-0.000347	0.000145
Atf7_E4f1	0.095886	-0.000575	0.000516			Ddit3	0.035405	0.000298	-7.1e-05
Mtf1	0.095866	0.000613	-0.00061			Ikzf2	0.030902	0.00015	-0.00023
Gata6	0.094305	0.000197	-0.000137			Tfap4	0.030486	0.000114	-0.000434
Nkx2-6	0.093924	-0.000513	0.000727			Pparg_Rxrg	0.030374	-0.000119	0.000386
Insm1	0.093187	-0.000599	0.000567			Foxl1	0.028403	-0.000256	5.4e-05
AGCUUAU	0.092323	0.000622	-0.000604			Neurog2	0.025625	-9.4e-05	0.000208
Gmeb1	0.091409	0.001106	-0.001124			Sox18_Sox12	0.025006	-8.3e-05	-0.000219
Isl2	0.091215	0.000593	-0.000502			Ovol1	0.024945	-0.000223	6.9e-05
Foxd3	0.090034	0.000669	-0.000487			Tcf7_Tcf7l2	0.020403	7e-06	-0.000285
Rreb1	0.086102	-0.000481	0.000417			Hic1	0.01946	-0.000178	7.8e-05
Gata4	0.083597	0.001393	-0.001283			Nkx2-6	0.014925	-0.000128	-5.4e-05
Sox3_Sox10	0.081985	0.001864	-0.001708			Tgif2_Tgif2lx1_Tgif2lx2	0.010672	7.2e-05	5.6e-05
AGUGGUU	0.0812	0.000581	-0.000477			Ppard	0.008341	-3.7e-05	-6.7e-05
Pax4	0.080969	0.000532	-0.000513
Dlx1	0.080358	0.000421	-0.000554
Vsx1_Uncx_Prrx2_Shox2_Noto	0.079926	-0.000618	0.000266
Hcfc1_Six5_Smarcc2_Zfp143	0.079699	0.000198	-0.000148
GGCAAGA	0.079226	0.000432	-0.000582
Arid5a	0.077385	-0.000621	0.000403
Foxm1	0.076864	0.000248	-0.000616
Rara	0.076163	0.000238	-0.000651
Foxf2	0.075176	0.00062	-0.000366
Foxp2_Foxp3	0.074947	-0.00042	0.000451
Mybl1	0.074603	-0.000417	0.000437
Bptf	0.074116	0.00035	-0.000116
Myod1	0.071012	-0.000531	-2.3e-05
Tbx20	0.06954	0.000488	-0.000441
Brca1	0.067397	-0.000454	0.000364
Ehf	0.067351	0.000527	-0.000365
UCCCUUU	0.061521	0.00296	-0.003039
Hmx3	0.060593	0.000403	-0.000395
GAGAACU	0.05909	0.000418	-0.000386
Maff	0.0587	-0.000441	0.000298
Nkx2-2	0.057493	0.000295	-0.000514
AAUACUG	0.052871	-0.000139	0.000405
AACCUGG	0.052684	0.000358	-0.000359
UGACCUA	0.052513	0.002849	-0.002679
Tbx5	0.052418	-0.000402	-7.7e-05
Hoxd8	0.052336	-4e-05	-0.000465
UAAUGCU	0.050724	0.000264	-0.000395
UUGGCAA	0.049891	-0.002756	0.002887
Foxi1_Foxo1	0.048189	-0.000204	0.000209
Hoxc6	0.047478	0.000374	-0.000227
Mga	0.046087	-1e-05	-0.000413
Bbx	0.044425	-0.000244	0.000341
Hoxa1	0.043744	-0.000383	1.7e-05
Stat6	0.043731	0.000316	-0.000193
AAUCUCU	0.043561	0.000303	-0.000291
Zfp128	0.043128	-0.000197	0.000352
Egr3	0.042412	0.000242	-0.000299
Gbx1_Nobox_Alx3	0.042034	-1.2e-05	1.1e-05
Gata5	0.041965	0.001301	-0.001199
CCAGCAU	0.040501	0.001915	-0.002075
CCUUCAU	0.040215	6.2e-05	-6.8e-05
Nfia	0.038564	-0.000265	0.000135
Tcf7l1	0.037866	0.000296	-9.5e-05
Hes1	0.037517	-0.00018	0.000357
Batf	0.036886	3.1e-05	0.000336
Pou6f2_Pou4f2	0.034957	0.000223	-0.000223
Zfp105	0.033681	-0.000168	0.000266
Hnf1b	0.033473	-0.000142	0.000237
Wrnip1_Mta3_Rcor1	0.032357	2.5e-05	-4.3e-05
Zbtb7a	0.031443	0.000119	0.000206
Zfp784	0.030498	0.000139	-0.000199
Pbx2	0.030479	0.000108	-0.000235
Zic2	0.029286	-0.000504	0.000432
ACUGGCC	0.026417	-0.000186	0.00017
UGCAUUG	0.025608	0.00013	-0.000148
GCUACAU	0.025513	0.000979	-0.000694
AUGACAC	0.025042	0.000181	-0.00016
Cdc5l	0.023923	0.000155	-0.000146
GAGAUGA	0.023388	-0.000141	0.000169
GAUAUGU	0.023044	-0.001215	0.001247
CUACAGU	0.02209	-0.002907	0.003283
Mef2b	0.021195	-0.000106	0.000136
UGUGCGU	0.020477	0.001238	-0.000793
Nfatc1	0.020324	-0.0001	0.000252
AAUCUCA	0.016092	-0.000119	0.0001
Klf3	0.015693	-2.1e-05	-0.000146
Hoxa3	0.015145	0.000134	5.3e-05
Bhlhe40	0.014083	-9.4e-05	8.6e-05
Ovol1	0.012521	-4.7e-05	0.00011
Nkx1-1_Nkx1-2	0.010636	5.6e-05	-7.9e-05
Pax8	0.010169	-8.8e-05	3.8e-05
CGUGUCU	0.009589	0.0016	-0.001602
GUAACAG	0.009149	0.005176	-0.005365
Foxl1	0.008387	-6.8e-05	4.1e-05
GGAGUGU	0.007816	-0.009288	0.009386
AUGUGCC	0.007569	2.7e-05	-6.6e-05
Nr6a1	0.006423	4.5e-05	-3.7e-05
AACCGUU	0.003463	1.5e-05	-2.9e-05
Glis1	0.00274	-0.001656	0.001498
CUCCCAA	0.001855	0.00132	-0.001034
GGACGGA	0.001649	-0.001798	0.002153
